# Supplementary material for: Sufficient conditions for rapid range expansion of a boreal conifer
Source: Nature. 2022 Aug 10;608(7923):546–51. doi: 10.1038/s41586-022-05093-2 (PMC9385489; doi:10.1038/s41586-022-05093-2)
Supplement: Supplementary file 6 — Source Data Fig. 1 [file 41586_2022_5093_MOESM6_ESM.csv]

Mtns	over2km.treeline.gaps	lon.E	lat	n.juveniles.observed	Oldest	Dist.estab.treeline.km	Heights.m	Conebearing	Year
Philip Smith	North Fork East Fork Chandalar River	-147.425	67.934	1	unk	1	0.72	yes	2019
Philip Smith	Sheenjek River	-143.613	68.692	1	unk	1.9	0.95	no	2019
Endicott	Clear River	-150.692	67.843	1	unk	2.4	0.3	N	2020
Endicott	North Fork Koyukuk River	-150.699	67.845	1	unk	2	0.2	N	2020
Endicott	Iniakuk River	-153.043	67.545	1	unk	2.6	5	Y	2020
Endicott	Wolverine Creek	-152.901	67.543	1	unk	2.6	>2.0	Y	2020
Endicott	Kutuk River	-153.706	67.799	1	unk	7	0.44	N	2021
Endicott	Lucky Six	-154.859	67.594	1	unk	7.8	0.26	N	2021
Schwatka	Ipnelivik	-156.294	67.552	1	unk	8.9	0.15	N	2021
Schwatka	Reed	-155.061	67.402	1	unk	5.5	1	N	2018
Baird	Timber Creek	-160.420	67.348	1	unk	1.5	0.3	N	2018
Philip Smith	Wind River	-147.148	67.966	2	unk	3.8	0.17, 3.6	no	2019
Endicott	Publituk Creek	-151.902	67.866	2	unk	5.2	0.15, 0.25	N	2020
Endicott	Wild River	-151.678	67.429	2	unk	1	0.5, 0.6	N	2020
Endicott	Agiak Creek	-152.921	67.948	2	unk	3.7	0.5, 0.85	N	2021
Baird	Omar River	-160.519	67.381	2	unk	1.4	0.4	N	2018
Baird	Squirrel	-161.456	67.474	2	unk	2.7	0.3, 0.3	N	2018
De Long	Wulik	-163.220	68.120	2	unk	25.5	0.6, 0.48	N	2021
Philip Smith	Middle Fork Chandalar River	-147.523	67.927	3	unk	2.7	0.17 to 0.32	no	2019
Endicott	Tinayguk River	-151.487	67.816	3	unk	1.3	0.2,0.25,0.8	N	2020
Endicott	Pingaluk River	-153.468	67.553	3	unk	1	0.15, 0.2, 0.3	N	2020
Schwatka	Kugrak	-155.723	67.429	3	unk	4.8	0.23, 0.44, 0.57	N	2021
Baird	North Fork Squirrel	-161.242	67.509	3	unk	2.8	0.4, 0.65, 0.9	N	2018
Endicott	Glacier River	-150.407	67.760	4	unk	1.1	0.8,0.8,0.9,1.2	N	2020
Endicott	Nahtuk River	-153.173	67.568	4	unk	3.8	0.3, 0.5, >2, >2.5	unk	2020
Endicott	Akabluak east	-154.461	67.551	4	unk	1.4	0.4 to >2.5	Y	2021
Endicott	Awlinyak	-154.342	67.535	6	unk	1.9	0.15 to > 2.5	unk	2021
De Long	Upper Wrench	-162.624	68.251	7	core 1989	11.2	0.9 to 4.1	Y	2021
Endicott	Kevuk Creek	-152.680	67.796	10	unk	2.6	>2.5	Y	2020
Schwatka	Imelyak	-157.004	67.583	15	core 1998	6.3		N	2021
Endicott	Wolf Creek	-151.294	67.847	23	unk	7.6	0.15 to >2.5	Y	2020
Endicott	Akabluak west	-154.777	67.593	31	unk	4.9	0.1 to >2.5	Y	2021
Endicott	Arrigetch Valley	-154.185	67.414	46	unk	4.9	0.07 to >2.5	Y	2021
De Long	Wrench Ck south	-162.544	68.134	"many young"	unk	1.4	<1 to 2	unk	2021
Philip Smith	W. Sheenjek River	-147.425	67.934	(tree island)	unk		(unk)	(unk)	2019
De Long	Wrench Ck woods	-162.597	68.157	> 50	core 1911	3.8	all sizes to 5.4	Y	2021
Philip Smith	North Fork Chandalar River	-149.406	67.966	2 + (tree island)	unk	1.8	0.15 to 0.65 (unk)	(yes)	2019
