# Supplementary material for: Sufficient conditions for rapid range expansion of a boreal conifer
Source: Nature. 2022 Aug 10;608(7923):546–51. doi: 10.1038/s41586-022-05093-2 (PMC9385489; doi:10.1038/s41586-022-05093-2)
Supplement: Supplementary file 7 — Source Data Fig. 2 [file 41586_2022_5093_MOESM7_ESM.xlsx]

## Sheet: Fig.2a
Reference	diff.m.asl	diff.lat.deg	dist.N.BRTL.km
Noatak adults from nearest established treeline	188.159	0.0793861	8.83757
Noatak adults from nearest established treeline	179.297	0.0801156	8.91878
Noatak adults from nearest established treeline	135.269	0.107372	11.953
Noatak adults from nearest established treeline	142.145	0.0887375	9.87861
Noatak adults from nearest established treeline	99.6041	0.0864401	9.62285
Noatak adults from nearest established treeline	98.7437	0.0852013	9.48494
Noatak adults from nearest established treeline	152.471	0.0724173	8.06177
Noatak adults from nearest established treeline	113.979	0.0711386	7.91942
Noatak adults from nearest established treeline	118.542	0.0713231	7.93996
Noatak adults from nearest established treeline	143.669	0.0906678	10.0935
Noatak adults from nearest established treeline	147.433	0.0908189	10.1103
Noatak adults from nearest established treeline	117.31	0.0879999	9.79649
Noatak adults from nearest established treeline	117.696	0.0882068	9.81952
Noatak adults from nearest established treeline	101.936	0.0873172	9.72049
Noatak adults from nearest established treeline	90.9622	0.0849456	9.45647
Noatak adults from nearest established treeline	100.068	0.0840702	9.35902
Noatak adults from nearest established treeline	93.573	0.0718392	7.99742
Noatak adults from nearest established treeline	114.178	0.0887508	9.88009
Noatak adults from nearest established treeline	92.9428	0.0873487	9.724
Noatak adults from nearest established treeline	80.8648	0.0855693	9.52591
Noatak adults from nearest established treeline	137.105	0.076492	8.51539
Noatak adults from nearest established treeline	68.2111	0.0719581	8.01066
Noatak adults from nearest established treeline	38.5175	0.0702582	7.82141
Noatak adults from nearest established treeline	84.9261	0.087471	9.73761
Noatak adults from nearest established treeline	79.5613	0.0853672	9.50341
Noatak adults from nearest established treeline	86.1156	0.0846586	9.42452
Noatak adults from nearest established treeline	86.7638	0.0845852	9.41635
Noatak adults from nearest established treeline	58.0737	0.0738882	8.22552
Noatak adults from nearest established treeline	57.3122	0.0731237	8.14041
Noatak adults from nearest established treeline	53.0298	0.073368	8.16761
Noatak adults from nearest established treeline	49.775	0.0732877	8.15867
Noatak adults from nearest established treeline	39.9683	0.0727517	8.099
Noatak adults from nearest established treeline	53.5988	0.0735629	8.18931
Noatak adults from nearest established treeline	40.8578	0.0718864	8.00267
Noatak adults from nearest established treeline	41.0388	0.0718361	7.99707
Noatak adults from nearest established treeline	15.7302	0.0700584	7.79917
Noatak adults from nearest established treeline	24.0135	0.0710464	7.90916
Noatak adults from nearest established treeline	23.7394	0.0711279	7.91824
Noatak adults from nearest established treeline	14.3969	0.0708772	7.89032
Noatak adults from nearest established treeline	80.003	0.0691265	7.69543
Noatak adults from nearest established treeline	59.0092	0.0693569	7.72108
Noatak adults from nearest established treeline	23.1234	0.0682233	7.59489
Noatak adults from nearest established treeline	23.6641	0.0683377	7.60762
Noatak adults from nearest established treeline	24.6712	0.0684521	7.62035
Noatak adults from nearest established treeline	8.57556	0.06897	7.67801
Noatak adults from nearest established treeline	16.6685	0.0683722	7.61146
Noatak adults from nearest established treeline	57.183	0.0654644	7.28775
Noatak adults from nearest established treeline	69.7921	0.0661111	7.35974
Noatak adults from nearest established treeline	84.81	0.0669601	7.45426
Noatak adults from nearest established treeline	86.0263	0.067065	7.46594
Noatak adults from nearest established treeline	94.681	0.0676647	7.5327
Noatak adults from nearest established treeline	45.2308	0.063987	7.12328
Noatak adults from nearest established treeline	81.9346	0.0668109	7.43764
Noatak adults from nearest established treeline	40.6118	0.0633063	7.0475
Noatak adults from nearest established treeline	42.4282	0.0634536	7.06391
Noatak adults from nearest established treeline	40.4769	0.063333	7.05048
Noatak adults from nearest established treeline	49.6247	0.0640902	7.13477
Noatak adults from nearest established treeline	59.1537	0.0646601	7.19821
Noatak adults from nearest established treeline	37.0431	0.0640216	7.12714
Noatak adults from nearest established treeline	45.8909	0.0646541	7.19755
Noatak adults from nearest established treeline	34.0107	0.0642843	7.15638
Noatak adults from nearest established treeline	11.711	0.0634232	7.06051
Noatak adults from nearest established treeline	2.59711	0.062964	7.0094
Noatak adults from nearest established treeline	1.92688	0.0622329	6.92801
Noatak adults from nearest established treeline	0.243317	0.0600836	6.68874
Noatak adults from nearest established treeline	11.7873	0.0614853	6.84478
Noatak adults from nearest established treeline	23.1886	0.0630187	7.01548
Noatak adults from nearest established treeline	14.2716	0.0624651	6.95385
Noatak adults from nearest established treeline	22.5678	0.0629947	7.01281
Noatak adults from nearest established treeline	27.2474	0.0634147	7.05957
Noatak adults from nearest established treeline	31.0431	0.0628033	6.9915
Noatak adults from nearest established treeline	30.5401	0.0627256	6.98285
Noatak adults from nearest established treeline	29.1053	0.0608187	6.77058
Noatak adults from nearest established treeline	12.5199	0.0601463	6.69572
Noatak adults from nearest established treeline	-52.0479	0.0613001	6.82417
Noatak adults from nearest established treeline	-53.4422	0.0569635	6.3414
Noatak adults from nearest established treeline	-53.6267	0.0566619	6.30783
Noatak adults from nearest established treeline	-53.0355	0.0572796	6.37658
Noatak adults from nearest established treeline	-53.6357	0.0567911	6.32221
Noatak adults from nearest established treeline	-61.5597	0.0521368	5.80407
Noatak adults from nearest established treeline	-64.5685	0.0488897	5.44259
Noatak adults from nearest established treeline	-65.9844	0.0490693	5.46259
Noatak adults from nearest established treeline	-58.8828	0.0479766	5.34095
Noatak adults from nearest established treeline	-64.1386	0.0467738	5.20704
Noatak adults from nearest established treeline	-63.8902	0.046932	5.22465
Noatak adults from nearest established treeline	-64.509	0.046751	5.20451
Noatak adults from nearest established treeline	-59.5882	0.0445063	4.95462
Noatak adults from nearest established treeline	-52.3954	0.0437669	4.8723
Noatak adults from nearest established treeline	-50.2701	0.0421847	4.69616
Noatak adults from nearest established treeline	-62.9642	0.0393056	4.37565
Noatak adults from nearest established treeline	-57.512	0.0379438	4.22405
Noatak adults from nearest established treeline	-58.6799	0.0379162	4.22098
Noatak adults from nearest established treeline	-59.9403	0.0382638	4.25968
Noatak adults from nearest established treeline	-28.4667	0.0374945	4.17403
Noatak adults from nearest established treeline	-6.10651	0.0372723	4.1493
Noatak adults from nearest established treeline	-32.4573	0.0382831	4.26182
Noatak adults from nearest established treeline	-32.8269	0.0387886	4.3181
Noatak adults from nearest established treeline	20.3451	0.039116	4.35454
Noatak adults from nearest established treeline	18.3456	0.0387226	4.31075
Noatak adults from nearest established treeline	14.3163	0.0388713	4.3273
Noatak adults from nearest established treeline	20.3184	0.0387754	4.31663
Noatak adults from nearest established treeline	130.063	0.063663	7.08721
Noatak adults from nearest established treeline	154.044	0.0643142	7.15971
Noatak adults from nearest established treeline	125.311	0.0640918	7.13495
Noatak adults from nearest established treeline	74.4446	0.0641441	7.14077
Noatak adults from nearest established treeline	71.6465	0.0637462	7.09647
Noatak adults from nearest established treeline	74.1579	0.0637988	7.10233
Noatak adults from nearest established treeline	101.183	0.0623773	6.94408
Noatak adults from nearest established treeline	109.357	0.0629566	7.00857
Noatak adults from nearest established treeline	-31.7225	0.0348056	3.87469
Noatak adults from nearest established treeline	-39.5768	0.0338753	3.77112
Noatak adults from nearest established treeline	95.4504	0.0607761	6.76583
Noatak adults from nearest established treeline	48.5617	0.0611833	6.81116
Noatak adults from nearest established treeline	65.7655	0.0612271	6.81603
Noatak adults from nearest established treeline	67.9595	0.0626217	6.97129
Noatak adults from nearest established treeline	73.4617	0.0624268	6.9496
Noatak adults from nearest established treeline	-47.341	0.0354737	3.94907
Noatak adults from nearest established treeline	-48.1502	0.0353803	3.93867
Noatak adults from nearest established treeline	-47.4224	0.0352708	3.92648
Noatak adults from nearest established treeline	-46.9884	0.0348164	3.8759
Noatak adults from nearest established treeline	-48.3091	0.0348083	3.87499
Noatak adults from nearest established treeline	-48.9202	0.0346257	3.85466
Noatak adults from nearest established treeline	-53.3301	0.0350514	3.90206
Noatak adults from nearest established treeline	-48.8075	0.0347514	3.86866
Noatak adults from nearest established treeline	48.4409	0.0613688	6.83181
Noatak adults from nearest established treeline	45.0794	0.0603788	6.7216
Noatak adults from nearest established treeline	41.8826	0.0578358	6.43851
Noatak adults from nearest established treeline	37.7438	0.0575506	6.40675
Noatak adults from nearest established treeline	40.8827	0.0578548	6.44062
Noatak adults from nearest established treeline	134.988	0.0611269	6.80488
Noatak adults from nearest established treeline	100.143	0.0521856	5.8095
Noatak adults from nearest established treeline	103.97	0.0503376	5.60377
Noatak adults from nearest established treeline	183.913	0.0656633	7.30989
Noatak adults from nearest established treeline	186.758	0.0650856	7.24559
Noatak adults from nearest established treeline	97.4411	0.0475843	5.29727
Noatak adults from nearest established treeline	-63.1075	0.106362	11.8406
Noatak adults from nearest established treeline	-31.0528	0.104873	11.6748
Noatak adults from nearest established treeline	197.344	0.111624	12.4264
Noatak adults from nearest established treeline	191.15	0.111723	12.4375
Noatak adults from nearest established treeline	169.385	0.110745	12.3285
Noatak adults from nearest established treeline	137.601	0.109741	12.2168
Noatak adults from nearest established treeline	137.641	0.109551	12.1956
Noatak adults from nearest established treeline	138.343	0.109575	12.1983
Noatak adults from nearest established treeline	192.963	0.108914	12.1247
Noatak adults from nearest established treeline	146.371	0.10823	12.0486
Noatak adults from nearest established treeline	145.8	0.10822	12.0474
Noatak adults from nearest established treeline	140.762	0.108532	12.0822
Noatak adults from nearest established treeline	148.52	0.107963	12.0188
Noatak adults from nearest established treeline	-28.8433	0.104366	11.6185
Noatak adults from nearest established treeline	-29.0473	0.104382	11.6203
Noatak adults from nearest established treeline	-30.2515	0.104688	11.6543
Noatak adults from nearest established treeline	8.3226	0.103609	11.5341
Noatak adults from nearest established treeline	10.0039	0.103687	11.5428
Noatak adults from nearest established treeline	34.2596	0.101618	11.3125
Noatak adults from nearest established treeline	37.267	0.100864	11.2285
Noatak adults from nearest established treeline	45.5256	0.100788	11.2201
Noatak adults from nearest established treeline	34.6999	0.10118	11.2637
Noatak adults from nearest established treeline	29.5953	0.101569	11.307
Noatak adults from nearest established treeline	30.2885	0.101114	11.2563
Noatak adults from nearest established treeline	-18.8815	0.102468	11.4072
Noatak adults from nearest established treeline	-3.24823	0.102155	11.3723
Noatak adults from nearest established treeline	180.309	0.10723	11.9372
Noatak adults from nearest established treeline	205.634	0.105209	11.7123
Noatak adults from nearest established treeline	205.634	0.105205	11.7119
Noatak adults from nearest established treeline	131.533	0.104984	11.6873
Noatak adults from nearest established treeline	105.49	0.104587	11.6431
Noatak adults from nearest established treeline	102.696	0.104919	11.68
Noatak adults from nearest established treeline	54.2473	0.099743	11.1038
Noatak adults from nearest established treeline	85.3227	0.098934	11.0137
Noatak adults from nearest established treeline	55.7987	0.097777	10.8849
Noatak adults from nearest established treeline	55.3026	0.0977162	10.8782
Noatak adults from nearest established treeline	165.326	0.102204	11.3778
Noatak adults from nearest established treeline	56.8659	0.0978378	10.8917
Noatak adults from nearest established treeline	165.264	0.101863	11.3398
Noatak adults from nearest established treeline	156.925	0.102887	11.4538
Noatak adults from nearest established treeline	143.831	0.103366	11.5071
Noatak adults from nearest established treeline	188.691	0.100027	11.1354
Noatak adults from nearest established treeline	172.266	0.100715	11.212
Noatak adults from nearest established treeline	168.141	0.100891	11.2316
Noatak adults from nearest established treeline	192.021	0.0998789	11.1189
Noatak adults from nearest established treeline	190.572	0.10007	11.1402
Noatak adults from nearest established treeline	172.977	0.100774	11.2185
Noatak adults from nearest established treeline	177.178	0.100584	11.1974
Noatak adults from nearest established treeline	156.797	0.101456	11.2944
Noatak adults from nearest established treeline	167.702	0.101453	11.2942
Noatak adults from nearest established treeline	186.863	0.100785	11.2197
Noatak adults from nearest established treeline	209.782	0.100419	11.179
Noatak adults from nearest established treeline	204.442	0.0998985	11.1211
Noatak adults from nearest established treeline	187.372	0.101409	11.2892
Noatak adults from nearest established treeline	223.612	0.0995613	11.0835
Noatak adults from nearest established treeline	130.014	0.0943704	10.5057
Noatak adults from nearest established treeline	200.773	0.0997397	11.1034
Noatak adults from nearest established treeline	204.073	0.0993968	11.0652
Noatak adults from nearest established treeline	208.738	0.0992595	11.05
Noatak adults from nearest established treeline	209.467	0.0992396	11.0477
Noatak adults from nearest established treeline	211.504	0.0991896	11.0422
Noatak adults from nearest established treeline	206.726	0.0993093	11.0555
Noatak adults from nearest established treeline	212.733	0.0990142	11.0226
Noatak adults from nearest established treeline	209.63	0.099156	11.0384
Noatak adults from nearest established treeline	207.737	0.0991509	11.0379
Noatak adults from nearest established treeline	208.843	0.0991192	11.0343
Noatak adults from nearest established treeline	205.589	0.0993002	11.0545
Noatak adults from nearest established treeline	206.539	0.099282	11.0525
Noatak adults from nearest established treeline	199.499	0.0995761	11.0852
Noatak adults from nearest established treeline	199.581	0.099532	11.0803
Noatak adults from nearest established treeline	202.495	0.0995613	11.0835
Noatak adults from nearest established treeline	251.099	0.11019	12.2668
Noatak adults from nearest established treeline	260.591	0.11066	12.3191
Noatak adults from nearest established treeline	200.1	0.110003	12.2459
Noatak adults from nearest established treeline	204.14	0.110182	12.2659
Noatak adults from nearest established treeline	204.009	0.110231	12.2713
Noatak adults from nearest established treeline	208.753	0.10899	12.1332
Noatak adults from nearest established treeline	188.932	0.108541	12.0832
Noatak adults from nearest established treeline	171.861	0.108189	12.044
Noatak adults from nearest established treeline	181.262	0.108039	12.0273
Noatak adults from nearest established treeline	187.773	0.10831	12.0574
Noatak adults from nearest established treeline	181.195	0.108437	12.0716
Noatak adults from nearest established treeline	266.571	0.109794	12.2227
Noatak adults from nearest established treeline	213.339	0.108327	12.0594
Noatak adults from nearest established treeline	203.849	0.108342	12.061
Noatak adults from nearest established treeline	209.608	0.108525	12.0815
Noatak adults from nearest established treeline	242.118	0.109206	12.1573
Noatak adults from nearest established treeline	264.103	0.109635	12.205
Noatak adults from nearest established treeline	200.112	0.106172	11.8194
Noatak adults from nearest established treeline	214.611	0.107365	11.9523
Noatak adults from nearest established treeline	209.154	0.106766	11.8856
Noatak adults from nearest established treeline	210.62	0.106783	11.8875
Noatak adults from nearest established treeline	244.788	0.107736	11.9936
Noatak adults from nearest established treeline	207.519	0.107908	12.0127
Noatak adults from nearest established treeline	154.585	0.106717	11.8802
Noatak adults from nearest established treeline	184.978	0.107866	12.008
Noatak adults from nearest established treeline	173.044	0.107707	11.9903
Noatak adults from nearest established treeline	164.874	0.106543	11.8608
Noatak adults from nearest established treeline	160.769	0.107334	11.9489
Noatak adults from nearest established treeline	186.481	0.105319	11.7245
Noatak adults from nearest established treeline	51.2766	0.0874006	9.72977
Noatak adults from nearest established treeline	67.4517	0.0880177	9.79847
Noatak adults from nearest established treeline	52.3655	0.08702	9.68741
Noatak adults from nearest established treeline	209.491	0.0927591	10.3263
Noatak adults from nearest established treeline	165.167	0.0918942	10.23
Noatak adults from nearest established treeline	275.538	0.0926252	10.3114
Noatak adults from nearest established treeline	231.264	0.0927383	10.324
Noatak adults from nearest established treeline	262.682	0.0923484	10.2806
Noatak adults from nearest established treeline	251.289	0.105474	11.7418
Noatak adults from nearest established treeline	234.611	0.105173	11.7082
Noatak adults from nearest established treeline	199.342	0.105385	11.7319
Noatak adults from nearest established treeline	180.088	0.105903	11.7895
Noatak adults from nearest established treeline	184.353	0.105704	11.7674
Noatak adults from nearest established treeline	184.597	0.104852	11.6725
Noatak adults from nearest established treeline	4.03607	0.122603	13.6486
Noatak adults from nearest established treeline	306.523	0.101728	11.3248
Noatak adults from nearest established treeline	315.411	0.101658	11.3169
Noatak adults from nearest established treeline	298.285	0.101556	11.3056
Noatak adults from nearest established treeline	256.291	0.101354	11.2831
Noatak adults from nearest established treeline	248.699	0.0980396	10.9141
Noatak adults from nearest established treeline	223.981	0.0988258	11.0017
Noatak adults from nearest established treeline	244.019	0.0847133	9.43062
Noatak adults from nearest established treeline	222.66	0.0973062	10.8325
Noatak adults from nearest established treeline	215.518	0.0971944	10.8201
Noatak adults from nearest established treeline	238.953	0.0975174	10.856
Noatak adults from nearest established treeline	310.486	0.0939551	10.4594
Noatak adults from nearest established treeline	233.608	0.0832237	9.26478
Noatak adults from nearest established treeline	176.727	0.0823306	9.16536
Noatak adults from nearest established treeline	153.63	0.0819923	9.1277
Noatak adults from nearest established treeline	176.315	0.0832653	9.26941
Noatak adults from nearest established treeline	168.782	0.0833347	9.27714
Noatak adults from nearest established treeline	159.063	0.0821346	9.14354
Noatak adults from nearest established treeline	194.9	0.0813663	9.05801
Noatak adults from nearest established treeline	131.376	0.0804545	8.95651
Noatak adults from nearest established treeline	153.763	0.0807319	8.98739
Noatak adults from nearest established treeline	174.098	0.0812681	9.04708
Noatak adults from nearest established treeline	213.06	0.0820315	9.13206
Noatak adults from nearest established treeline	225.728	0.0822185	9.15288
Noatak adults from nearest established treeline	205.937	0.092291	10.2742
Noatak adults from nearest established treeline	159.699	0.0923447	10.2802
Noatak adults from nearest established treeline	164.703	0.0932313	10.3789
Noatak adults from nearest established treeline	137.992	0.0901977	10.0412
Noatak adults from nearest established treeline	136.98	0.0787039	8.76163
Noatak adults from nearest established treeline	187.283	0.0761781	8.48044
Noatak adults from nearest established treeline	145.473	0.0770426	8.57668
Noatak adults from nearest established treeline	159.256	0.077175	8.59142
Noatak adults from nearest established treeline	255.337	0.0885136	9.85367
Noatak adults from nearest established treeline	257.802	0.0883413	9.8345
Noatak adults from nearest established treeline	274.19	0.0885898	9.86216
Noatak adults from nearest established treeline	275.064	0.0879817	9.79446
Noatak adults from nearest established treeline	248.79	0.0879798	9.79425
Noatak adults from nearest established treeline	122.126	0.0879561	9.79161
Noatak adults from nearest established treeline	120.034	0.0881392	9.81199
Noatak adults from nearest established treeline	215.649	0.0754043	8.3943
Noatak adults from nearest established treeline	219.295	0.0748399	8.33146
Noatak adults from nearest established treeline	276.766	0.0874847	9.73914
Noatak adults from nearest established treeline	275.132	0.0874991	9.74073
Noatak adults from nearest established treeline	254.903	0.0877569	9.76943
Noatak adults from nearest established treeline	114.226	0.0862796	9.60498
Noatak adults from nearest established treeline	116.301	0.0871559	9.70253
Noatak adults from nearest established treeline	202.423	0.0858138	9.55312
Noatak adults from nearest established treeline	214.984	0.0840622	9.35813
Noatak adults from nearest established treeline	215.763	0.0842127	9.37488
Noatak adults from nearest established treeline	205.114	0.0855546	9.52426
Noatak adults from nearest established treeline	167.283	0.0853773	9.50453
Noatak adults from nearest established treeline	184.599	0.0843533	9.39054
Noatak adults from nearest established treeline	135.443	0.0853863	9.50554
Noatak adults from nearest established treeline	22.4508	0.119156	13.2649
Noatak adults from nearest established treeline	21.6715	0.119061	13.2543
Noatak adults from nearest established treeline	14.0334	0.120239	13.3855
Noatak adults from nearest established treeline	22.6543	0.119174	13.2669
Noatak adults from nearest established treeline	17.3699	0.119275	13.2781
Noatak adults from nearest established treeline	14.6125	0.11947	13.2999
Noatak adults from nearest established treeline	12.2289	0.119713	13.3269
Noatak adults from nearest established treeline	17.3313	0.11933	13.2843
Noatak adults from nearest established treeline	167.922	0.0761137	8.47327
Noatak adults from nearest established treeline	182.321	0.0767035	8.53893
Noatak adults from nearest established treeline	191.803	0.074174	8.25734
Noatak adults from nearest established treeline	187.08	0.074269	8.26792
Noatak adults from nearest established treeline	173.001	0.0755107	8.40615
Noatak adults from nearest established treeline	154.089	0.0749201	8.3404
Noatak adults from nearest established treeline	155.533	0.0755343	8.40878
Noatak adults from nearest established treeline	153.261	0.0749281	8.34129
Noatak adults from nearest established treeline	193.998	0.075659	8.42265
Noatak adults from nearest established treeline	168.251	0.0736233	8.19603
Noatak adults from nearest established treeline	174.93	0.0730386	8.13094
Noatak adults from nearest established treeline	145.523	0.0726584	8.08862
Noatak adults from nearest established treeline	117.056	0.0725858	8.08053
Noatak adults from nearest established treeline	135.66	0.0737173	8.20649
Noatak adults from nearest established treeline	164.277	0.0726315	8.08561
Noatak adults from nearest established treeline	189.409	0.0724561	8.0661
Noatak adults from nearest established treeline	151.053	0.070509	7.84934
Noatak adults from nearest established treeline	165.032	0.0713483	7.94277
Noatak adults from nearest established treeline	145.367	0.0702607	7.8217
Noatak adults from nearest established treeline	178.34	0.0715105	7.96083
Noatak adults from nearest established treeline	161.279	0.070843	7.88651
Noatak adults from nearest established treeline	166.538	0.0712276	7.92933
Noatak adults from nearest established treeline	165.487	0.0713339	7.94116
Noatak adults from nearest established treeline	137.465	0.0713457	7.94248
Noatak adults from nearest established treeline	116.76	0.0705137	7.84985
Noatak adults from nearest established treeline	125.838	0.0718367	7.99714
Noatak adults from nearest established treeline	122.104	0.0717223	7.98441
Noatak adults from nearest established treeline	107.199	0.0719865	8.01381
Noatak adults from nearest established treeline	107.199	0.0720059	8.01598
Noatak adults from nearest established treeline	106.436	0.0719247	8.00694
Noatak adults from nearest established treeline	102.891	0.0717428	7.98669
Noatak adults from nearest established treeline	81.2884	0.0700856	7.8022
Noatak adults from nearest established treeline	81.2884	0.0701246	7.80654
Noatak adults from nearest established treeline	91.637	0.0708362	7.88576
Noatak adults from nearest established treeline	104.534	0.0706769	7.86803
Noatak adults from nearest established treeline	105.442	0.0706921	7.86972
Noatak adults from nearest established treeline	76.7871	0.0696928	7.75848
Noatak adults from nearest established treeline	71.2202	0.0693566	7.72104
Noatak adults from nearest established treeline	84.3382	0.069642	7.75282
Noatak adults from nearest established treeline	112.675	0.0691877	7.70225
Noatak adults from nearest established treeline	109.543	0.0689682	7.6778
Noatak adults from nearest established treeline	93.5248	0.069897	7.7812
Noatak adults from nearest established treeline	75.5486	0.0688685	7.6667
Noatak adults from nearest established treeline	74.548	0.0690148	7.683
Noatak adults from nearest established treeline	101.213	0.068881	7.6681
Noatak adults from nearest established treeline	139.321	0.0688098	7.66017
Noatak adults from nearest established treeline	11.3199	0.118106	13.1481
Noatak adults from nearest established treeline	59.9981	0.11622	12.9381
Noatak adults from nearest established treeline	167.114	0.121059	13.4767
Noatak adults from nearest established treeline	76.601	0.115044	12.8071
Noatak adults from nearest established treeline	71.6372	0.114848	12.7853
Noatak adults from nearest established treeline	-18.9666	0.1154	12.8468
Noatak adults from nearest established treeline	-17.5958	0.115458	12.8533
Noatak adults from nearest established treeline	-24.6682	0.115291	12.8347
Noatak adults from nearest established treeline	-20.1257	0.115426	12.8497
Noatak adults from nearest established treeline	-23.3841	0.115388	12.8454
Noatak adults from nearest established treeline	-25.8682	0.115275	12.8329
Noatak adults from nearest established treeline	-31.1416	0.115343	12.8405
Noatak adults from nearest established treeline	-22.3903	0.115336	12.8397
Noatak adults from nearest established treeline	-25.459	0.11544	12.8512
Noatak adults from nearest established treeline	-28.0081	0.115427	12.8498
Noatak adults from nearest established treeline	-23.9018	0.115433	12.8505
Noatak adults from nearest established treeline	-55.4889	0.11369	12.6564
Noatak adults from nearest established treeline	-51.4734	0.113718	12.6595
Noatak adults from nearest established treeline	76.2017	0.114495	12.746
Noatak adults from nearest established treeline	76.2017	0.114491	12.7456
Noatak adults from nearest established treeline	199.832	0.118099	13.1473
Noatak adults from nearest established treeline	193.472	0.118571	13.1997
Noatak adults from nearest established treeline	190.158	0.118851	13.231
Noatak adults from nearest established treeline	191.056	0.118774	13.2224
Noatak adults from nearest established treeline	184.156	0.119436	13.2961
Noatak adults from nearest established treeline	-73.3575	0.110248	12.2732
Noatak adults from nearest established treeline	94.4059	0.108813	12.1135
Noatak adults from nearest established treeline	115.344	0.108954	12.1292
Noatak adults from nearest established treeline	122.451	0.109212	12.1579
Noatak adults from nearest established treeline	123.437	0.109183	12.1547
Noatak adults from nearest established treeline	140.024	0.109576	12.1985
Noatak adults from nearest established treeline	191.281	0.111949	12.4626
Noatak adults from nearest established treeline	-38.6223	0.10697	11.9084
Noatak adults from nearest established treeline	19.3048	0.044834	4.99109
Noatak adults from nearest established treeline	18.2493	0.0419954	4.67509
Noatak adults from nearest established treeline	-93.9801	0.0861341	9.58878
Noatak adults from nearest established treeline	-93.4702	0.0862136	9.59763
Noatak adults from nearest established treeline	-93.5603	0.0860971	9.58466
Noatak adults from nearest established treeline	-61.2455	0.0980491	10.9152
Noatak adults from nearest established treeline	-84.6039	0.0800531	8.91183
Noatak adults from nearest established treeline	-54.9968	0.0938114	10.4435
Noatak adults from nearest established treeline	-92.4143	0.0781482	8.69976
Noatak adults from nearest established treeline	-65.2075	0.0924981	10.2972
Noatak adults from nearest established treeline	-61.2725	0.0921674	10.2604
Noatak adults from nearest established treeline	-59.8822	0.0915526	10.192
Noatak adults from nearest established treeline	-47.6605	0.0890928	9.91816
Noatak adults from nearest established treeline	-93.7017	0.0760437	8.46548
Noatak adults from nearest established treeline	-92.1092	0.0756081	8.41699
Noatak adults from nearest established treeline	-57.0437	0.0868998	9.67402
Noatak adults from nearest established treeline	-91.8112	0.0743171	8.27327
Noatak adults from nearest established treeline	-83.0302	0.0737228	8.20711
Noatak adults from nearest established treeline	-64.9593	0.0874655	9.737
Noatak adults from nearest established treeline	-65.2225	0.0875443	9.74577
Noatak adults from nearest established treeline	-42.0287	0.087209	9.70844
Noatak adults from nearest established treeline	-33.89	0.0868687	9.67056
Noatak adults from nearest established treeline	65.2896	0.0880689	9.80417
Noatak adults from nearest established treeline	67.6267	0.088132	9.81119
Noatak adults from nearest established treeline	47.724	0.0872935	9.71785
Noatak adults from nearest established treeline	-57.9591	0.0849472	9.45666
Noatak adults from nearest established treeline	-57.5597	0.0848812	9.4493
Noatak adults from nearest established treeline	-56.1397	0.0865625	9.63647
Noatak adults from nearest established treeline	-45.49	0.0852133	9.48627
Noatak adults from nearest established treeline	-53.3326	0.0857462	9.5456
Noatak adults from nearest established treeline	-55.6847	0.0863308	9.61067
Noatak adults from nearest established treeline	-32.1338	0.0850518	9.4683
Noatak adults from nearest established treeline	-28.937	0.0849467	9.45659
Noatak adults from nearest established treeline	-42.6936	0.0859523	9.56854
Noatak adults from nearest established treeline	-32.4883	0.0850169	9.46441
Noatak adults from nearest established treeline	-9.14166	0.0859283	9.56587
Noatak adults from nearest established treeline	-1.93024	0.0856574	9.53572
Noatak adults from nearest established treeline	-7.10349	0.0850101	9.46365
Noatak adults from nearest established treeline	33.673	0.0867313	9.65526
Noatak adults from nearest established treeline	34.7549	0.0867198	9.65398
Noatak adults from nearest established treeline	17.4655	0.0624363	6.95065
Noatak adults from nearest established treeline	17.01	0.0633713	7.05474
Noatak adults from nearest established treeline	31.8853	0.0626328	6.97253
Noatak adults from nearest established treeline	31.8355	0.0626102	6.97001
Noatak adults from nearest established treeline	31.0093	0.0631772	7.03313
Noatak adults from nearest established treeline	-64.1867	0.0841665	9.36974
Noatak adults from nearest established treeline	-59.5866	0.0841905	9.37242
Noatak adults from nearest established treeline	-53.6962	0.0835208	9.29786
Noatak adults from nearest established treeline	-57.9432	0.0840728	9.35931
Noatak adults from nearest established treeline	-54.9422	0.0837451	9.32283
Noatak adults from nearest established treeline	-49.1943	0.0830991	9.25092
Noatak adults from nearest established treeline	-39.6166	0.082812	9.21895
Noatak adults from nearest established treeline	-37.2048	0.0838103	9.33009
Noatak adults from nearest established treeline	-18.7228	0.0834252	9.28722
Noatak adults from nearest established treeline	-38.0947	0.0840292	9.35446
Noatak adults from nearest established treeline	-10.4888	0.0831083	9.25194
Noatak adults from nearest established treeline	-14.2468	0.0835136	9.29706
Noatak adults from nearest established treeline	-2.93207	0.0831956	9.26166
Noatak adults from nearest established treeline	-29.5133	0.084464	9.40286
Noatak adults from nearest established treeline	-24.2633	0.084149	9.3678
Noatak adults from nearest established treeline	-21.863	0.0841079	9.36321
Noatak adults from nearest established treeline	-5.77258	0.0833737	9.28148
Noatak adults from nearest established treeline	-8.33615	0.0836583	9.31317
Noatak adults from nearest established treeline	10.2573	0.0829937	9.23918
Noatak adults from nearest established treeline	11.7278	0.0828935	9.22803
Noatak adults from nearest established treeline	-5.96994	0.0837069	9.31857
Noatak adults from nearest established treeline	1.3317	0.0835084	9.29647
Noatak adults from nearest established treeline	5.87271	0.0830091	9.24089
Noatak adults from nearest established treeline	-14.5855	0.0840161	9.353
Noatak adults from nearest established treeline	-2.54697	0.0836216	9.30908
Noatak adults from nearest established treeline	-16.1449	0.0840626	9.35817
Noatak adults from nearest established treeline	-15.819	0.084237	9.37759
Noatak adults from nearest established treeline	-40.3181	0.0844774	9.40435
Noatak adults from nearest established treeline	-40.9688	0.0841847	9.37177
Noatak adults from nearest established treeline	-17.7454	0.0828736	9.22581
Noatak adults from nearest established treeline	-20.9429	0.0842148	9.37511
Noatak adults from nearest established treeline	-33.5417	0.0845523	9.41269
Noatak adults from nearest established treeline	-38.4989	0.0840371	9.35534
Noatak adults from nearest established treeline	-33.0353	0.0843026	9.3849
Noatak adults from nearest established treeline	-27.631	0.0848565	9.44656
Noatak adults from nearest established treeline	-30.3246	0.0846241	9.42068
Noatak adults from nearest established treeline	-30.9785	0.0840145	9.35282
Noatak adults from nearest established treeline	-27.0254	0.0845112	9.40811
Noatak adults from nearest established treeline	-19.195	0.0835173	9.29747
Noatak adults from nearest established treeline	-18.6281	0.083867	9.3364
Noatak adults from nearest established treeline	-21.014	0.0812236	9.04213
Noatak adults from nearest established treeline	6.73544	0.0817353	9.09909
Noatak adults from nearest established treeline	-19.332	0.0810054	9.01784
Noatak adults from nearest established treeline	-26.7492	0.0823127	9.16337
Noatak adults from nearest established treeline	18.8275	0.081351	9.0563
Noatak adults from nearest established treeline	28.536	0.0810288	9.02044
Noatak adults from nearest established treeline	27.0454	0.0808773	9.00357
Noatak adults from nearest established treeline	23.7066	0.0813792	9.05944
Noatak adults from nearest established treeline	7.58688	0.0811992	9.03941
Noatak adults from nearest established treeline	12.4364	0.082567	9.19168
Noatak adults from nearest established treeline	34.042	0.081023	9.0198
Noatak adults from nearest established treeline	35.9128	0.0811259	9.03125
Noatak adults from nearest established treeline	15.717	0.0822494	9.15632
Noatak adults from nearest established treeline	11.8493	0.0825654	9.1915
Noatak adults from nearest established treeline	16.708	0.0824422	9.17779
Noatak adults from nearest established treeline	32.4356	0.0817793	9.10398
Noatak adults from nearest established treeline	31.2505	0.0818343	9.11011
Noatak adults from nearest established treeline	25.4916	0.0821565	9.14598
Noatak adults from nearest established treeline	39.3175	0.0813879	9.06042
Noatak adults from nearest established treeline	38.3593	0.0814111	9.063
Noatak adults from nearest established treeline	16.8474	0.0815277	9.07598
Noatak adults from nearest established treeline	-3.10352	0.0827552	9.21262
Noatak adults from nearest established treeline	-2.34348	0.0827464	9.21165
Noatak adults from nearest established treeline	44.8151	0.080838	8.99919
Noatak adults from nearest established treeline	-0.311584	0.0822926	9.16113
Noatak adults from nearest established treeline	11.4851	0.0807596	8.99047
Noatak adults from nearest established treeline	-14.1248	0.0822469	9.15604
Noatak adults from nearest established treeline	-13.7813	0.082176	9.14814
Noatak adults from nearest established treeline	-5.78748	0.0812283	9.04265
Noatak adults from nearest established treeline	-5.23367	0.0812202	9.04174
Noatak adults from nearest established treeline	9.55576	0.0809012	9.00623
Noatak adults from nearest established treeline	-1.70221	0.081089	9.02715
Noatak adults from nearest established treeline	-2.50864	0.0811733	9.03653
Noatak adults from nearest established treeline	5.79355	0.0809472	9.01136
Noatak adults from nearest established treeline	-8.77148	0.081388	9.06042
Noatak adults from nearest established treeline	-11.9165	0.0817865	9.10479
Noatak adults from nearest established treeline	-10.2412	0.0817596	9.1018
Noatak adults from nearest established treeline	-23.6258	0.0825759	9.19267
Noatak adults from nearest established treeline	-15.8136	0.0823076	9.1628
Noatak adults from nearest established treeline	-24.1211	0.0827483	9.21186
Noatak adults from nearest established treeline	-14.2625	0.0814691	9.06945
Noatak adults from nearest established treeline	-27.6251	0.0821466	9.14487
Noatak adults from nearest established treeline	-22.2207	0.0820622	9.13548
Noatak adults from nearest established treeline	-26.458	0.081539	9.07723
Noatak adults from nearest established treeline	-28.2974	0.0818152	9.10798
Noatak adults from nearest established treeline	5.2229	0.0803011	8.93943
Noatak adults from nearest established treeline	4.21124	0.0789476	8.78875
Noatak adults from nearest established treeline	6.12454	0.0791847	8.81514
Noatak adults from nearest established treeline	2.54782	0.0797027	8.87282
Noatak adults from nearest established treeline	-4.48413	0.0800481	8.91127
Noatak adults from nearest established treeline	3.14984	0.0802295	8.93146
Noatak adults from nearest established treeline	11.4331	0.0798929	8.89399
Noatak adults from nearest established treeline	7.69144	0.0800686	8.91354
Noatak adults from nearest established treeline	10.776	0.0800334	8.90963
Noatak adults from nearest established treeline	9.22659	0.0800627	8.91289
Noatak adults from nearest established treeline	-7.57654	0.0805545	8.96764
Noatak adults from nearest established treeline	-10.4736	0.0807389	8.98816
Noatak adults from nearest established treeline	1.03506	0.0806861	8.98229
Noatak adults from nearest established treeline	2.22769	0.080531	8.96502
Noatak adults from nearest established treeline	5.41214	0.0804754	8.95883
Noatak adults from nearest established treeline	9.53665	0.0807007	8.98391
Noatak adults from nearest established treeline	20.5847	0.0802997	8.93927
Noatak adults from nearest established treeline	22.3812	0.0802762	8.93666
Noatak adults from nearest established treeline	30.0338	0.0803727	8.9474
Noatak adults from nearest established treeline	55.6649	0.079508	8.85114
Noatak adults from nearest established treeline	59.9839	0.0803901	8.94933
Noatak adults from nearest established treeline	7.36545	0.0789144	8.78506
Noatak adults from nearest established treeline	33.8085	0.0791978	8.8166
Noatak adults from nearest established treeline	27.4666	0.0792145	8.81846
Noatak adults from nearest established treeline	12.4722	0.0797878	8.88229
Noatak adults from nearest established treeline	12.4722	0.0798085	8.88459
Noatak adults from nearest established treeline	-0.0510559	0.0798105	8.88482
Noatak adults from nearest established treeline	-27.6747	0.0802848	8.93761
Noatak adults from nearest established treeline	0.770569	0.0801146	8.91867
Noatak adults from nearest established treeline	-43.2787	0.0787113	8.76245
Noatak adults from nearest established treeline	-4.32681	0.0769033	8.56117
Noatak adults from nearest established treeline	78.9247	0.0777708	8.65775
Noatak adults from nearest established treeline	32.8505	0.078017	8.68516
Noatak adults from nearest established treeline	31.9024	0.0780132	8.68473
Noatak adults from nearest established treeline	69.2458	0.0774693	8.62418
Noatak adults from nearest established treeline	52.2077	0.0774375	8.62064
Noatak adults from nearest established treeline	45.5614	0.0782838	8.71485
Noatak adults from nearest established treeline	49.6244	0.0776452	8.64376
Noatak adults from nearest established treeline	14.7112	0.0785712	8.74685
Noatak adults from nearest established treeline	20.2276	0.0774606	8.62322
Noatak adults from nearest established treeline	14.2173	0.0780091	8.68428
Noatak adults from nearest established treeline	1.50778	0.0781907	8.7045
Noatak adults from nearest established treeline	-4.98083	0.0785637	8.74602
Noatak adults from nearest established treeline	-10.4223	0.0785569	8.74526
Noatak adults from nearest established treeline	134.621	0.0825741	9.19246
Noatak adults from nearest established treeline	100.817	0.0827502	9.21207
Noatak adults from nearest established treeline	109.691	0.0825509	9.18989
Noatak adults from nearest established treeline	122.966	0.0811173	9.0303
Noatak adults from nearest established treeline	-7.53418	0.0763754	8.50241
Noatak adults from nearest established treeline	0.999817	0.0765445	8.52123
Noatak adults from nearest established treeline	-42.4278	0.0755444	8.40989
Noatak adults from nearest established treeline	-44.8545	0.0757855	8.43674
Noatak adults from nearest established treeline	-70.6674	0.0617118	6.86999
Noatak adults from nearest established treeline	-11.1759	0.0732208	8.15122
Noatak adults from nearest established treeline	-9.65805	0.0729535	8.12147
Noatak adults from nearest established treeline	-12.0857	0.0730431	8.13144
Noatak adults from nearest established treeline	-5.14417	0.0727164	8.09507
Noatak adults from nearest established treeline	-10.4913	0.0729122	8.11687
Noatak adults from nearest established treeline	-14.796	0.073113	8.13922
Noatak adults from nearest established treeline	-11.836	0.0730164	8.12846
Noatak adults from nearest established treeline	-7.21201	0.072845	8.10938
Noatak adults from nearest established treeline	-10.3024	0.0730141	8.12821
Noatak adults from nearest established treeline	-34.5006	0.0742308	8.26366
Noatak adults from nearest established treeline	-25.1195	0.0739843	8.23622
Noatak adults from nearest established treeline	-18.8238	0.0735174	8.18424
Noatak adults from nearest established treeline	-17.8934	0.0735247	8.18505
Noatak adults from nearest established treeline	-14.7318	0.0735734	8.19048
Noatak adults from nearest established treeline	-27.3139	0.0743855	8.28088
Noatak adults from nearest established treeline	-26.6507	0.0742784	8.26896
Noatak adults from nearest established treeline	-22.4946	0.07399	8.23685
Noatak adults from nearest established treeline	-29.0947	0.074457	8.28884
Noatak adults from nearest established treeline	-23.5375	0.0741038	8.24953
Noatak adults from nearest established treeline	-14.8792	0.072962	8.12241
Noatak adults from nearest established treeline	19.4391	0.0728628	8.11137
Noatak adults from nearest established treeline	48.3454	0.072797	8.10405
Noatak adults from nearest established treeline	30.5512	0.072868	8.11195
Noatak adults from nearest established treeline	-12.3386	0.0729127	8.11692
Noatak adults from nearest established treeline	-11.3007	0.0729022	8.11575
Noatak adults from nearest established treeline	-8.1601	0.0728759	8.11283
Noatak adults from nearest established treeline	-17.8889	0.0735308	8.18573
Noatak adults from nearest established treeline	-14.7879	0.0735939	8.19276
Noatak adults from nearest established treeline	-18.1641	0.0738043	8.21618
Noatak adults from nearest established treeline	-6.7309	0.0745955	8.30427
Noatak adults from nearest established treeline	4.77438	0.0742924	8.27052
Noatak adults from nearest established treeline	-1.21295	0.0747655	8.32318
Noatak adults from nearest established treeline	37.7523	0.0745856	8.30316
Noatak adults from nearest established treeline	42.991	0.0746356	8.30872
Noatak adults from nearest established treeline	68.8496	0.0732896	8.15888
Noatak adults from nearest established treeline	72.682	0.0743897	8.28134
Noatak adults from nearest established treeline	69.4546	0.0707739	7.87883
Noatak adults from nearest established treeline	44.1983	0.0726945	8.09264
Noatak adults from nearest established treeline	53.7376	0.0714375	7.9527
Noatak adults from nearest established treeline	52.2815	0.0713753	7.94578
Noatak adults from nearest established treeline	43.6698	0.071924	8.00685
Noatak adults from nearest established treeline	-4.36044	0.0726841	8.09147
Noatak adults from nearest established treeline	26.607	0.0724979	8.07074
Noatak adults from nearest established treeline	23.6617	0.0719447	8.00916
Noatak adults from nearest established treeline	28.1378	0.0725043	8.07145
Noatak adults from nearest established treeline	30.3943	0.0724585	8.06636
Noatak adults from nearest established treeline	29.1819	0.0721599	8.03312
Noatak adults from nearest established treeline	29.5202	0.0720684	8.02294
Noatak adults from nearest established treeline	33.2162	0.0725177	8.07295
Noatak adults from nearest established treeline	-11.3184	0.0726713	8.09005
Noatak adults from nearest established treeline	-7.49936	0.0725407	8.07551
Noatak adults from nearest established treeline	-4.92459	0.0722519	8.04336
Noatak adults from nearest established treeline	-0.693024	0.0711334	7.91885
Noatak adults from nearest established treeline	-10.7889	0.0710945	7.91451
Noatak adults from nearest established treeline	1.44211	0.071044	7.90889
Noatak adults from nearest established treeline	25.5467	0.0707776	7.87924
Noatak adults from nearest established treeline	18.4695	0.0711226	7.91764
Noatak adults from nearest established treeline	22.0045	0.0709203	7.89512
Noatak adults from nearest established treeline	23.7097	0.0710621	7.91091
Noatak adults from nearest established treeline	-4.79074	0.0727075	8.09408
Noatak adults from nearest established treeline	0.306854	0.0724928	8.07018
Noatak adults from nearest established treeline	-0.576019	0.0725101	8.0721
Noatak adults from nearest established treeline	17.9655	0.0716112	7.97203
Noatak adults from nearest established treeline	-1.97794	0.0725682	8.07858
Noatak adults from nearest established treeline	4.62994	0.0722816	8.04667
Noatak adults from nearest established treeline	-3.64694	0.0726417	8.08676
Noatak adults from nearest established treeline	-0.0951233	0.0724748	8.06818
Noatak adults from nearest established treeline	27.2971	0.0711034	7.9155
Noatak adults from nearest established treeline	29.0167	0.0709474	7.89814
Noatak adults from nearest established treeline	25.6295	0.0711993	7.92618
Noatak adults from nearest established treeline	19.0979	0.0715456	7.96473
Noatak adults from nearest established treeline	22.638	0.071431	7.95197
Noatak adults from nearest established treeline	34.3217	0.0711359	7.91912
Noatak adults from nearest established treeline	37.5245	0.0710413	7.90859
Noatak adults from nearest established treeline	1.32071	0.0724098	8.06094
Noatak adults from nearest established treeline	28.3431	0.0714136	7.95004
Noatak adults from nearest established treeline	23.4028	0.0715308	7.96308
Noatak adults from nearest established treeline	17.8303	0.0717162	7.98373
Noatak adults from nearest established treeline	-0.560883	0.0724552	8.06599
Noatak adults from nearest established treeline	0.492584	0.0724066	8.06059
Noatak adults from nearest established treeline	8.30063	0.0720414	8.01992
Noatak adults from nearest established treeline	8.28574	0.0720604	8.02204
Noatak adults from nearest established treeline	77.1196	0.0694522	7.73169
Noatak adults from nearest established treeline	75.1275	0.0694863	7.73548
Noatak adults from nearest established treeline	70.2032	0.0696711	7.75605
Noatak adults from nearest established treeline	54.9391	0.0701016	7.80398
Noatak adults from nearest established treeline	43.356	0.0706707	7.86734
Noatak adults from nearest established treeline	43.8335	0.0705614	7.85516
Noatak adults from nearest established treeline	55.3364	0.0690826	7.69054
Noatak adults from nearest established treeline	59.0954	0.0693676	7.72227
Noatak adults from nearest established treeline	72.292	0.0688596	7.66572
Noatak adults from nearest established treeline	40.5977	0.0700302	7.79604
Noatak adults from nearest established treeline	36.8775	0.070002	7.79289
Noatak adults from nearest established treeline	31.71	0.0701653	7.81108
Noatak adults from nearest established treeline	36.4281	0.0702676	7.82246
Noatak adults from nearest established treeline	31.0957	0.0703091	7.82708
Noatak adults from nearest established treeline	27.3755	0.0691326	7.69611
Noatak adults from nearest established treeline	3.96613	0.0691946	7.70301
Noatak adults from nearest established treeline	24.3215	0.0707457	7.87569
Noatak adults from nearest established treeline	27.1445	0.0703968	7.83685
Noatak adults from nearest established treeline	19.0052	0.0704581	7.84367
Noatak adults from nearest established treeline	6.67001	0.0705602	7.85503
Noatak adults from nearest established treeline	4.57745	0.0706867	7.86911
Noatak adults from nearest established treeline	0.90683	0.0706887	7.86934
Noatak adults from nearest established treeline	35.308	0.0689908	7.68032
Noatak adults from nearest established treeline	31.1965	0.0689925	7.68052
Noatak adults from nearest established treeline	27.1673	0.0689689	7.67788
Noatak adults from nearest established treeline	25.7615	0.069603	7.74847
Noatak adults from nearest established treeline	17.7215	0.0693345	7.71858
Noatak adults from nearest established treeline	8.78867	0.0699189	7.78364
Noatak adults from nearest established treeline	11.1416	0.0694656	7.73318
Noatak adults from nearest established treeline	4.06607	0.0699984	7.7925
Noatak adults from nearest established treeline	7.09824	0.0693367	7.71883
Noatak adults from nearest established treeline	10.457	0.0698576	7.77681
Noatak adults from nearest established treeline	7.01944	0.0696844	7.75753
Noatak adults from nearest established treeline	4.94855	0.0702425	7.81966
Noatak adults from nearest established treeline	8.96603	0.0690547	7.68744
Noatak adults from nearest established treeline	11.507	0.0700198	7.79487
Noatak adults from nearest established treeline	57.9818	0.0695434	7.74185
Noatak adults from nearest established treeline	62.5584	0.0700395	7.79707
Noatak adults from nearest established treeline	55.2954	0.0695361	7.74103
Noatak adults from nearest established treeline	52.1108	0.069568	7.74458
Noatak adults from nearest established treeline	28.7539	0.0695488	7.74244
Noatak adults from nearest established treeline	29.2198	0.0697905	7.76935
Noatak adults from nearest established treeline	30.343	0.0698483	7.77578
Noatak adults from nearest established treeline	32.2428	0.0699271	7.78456
Noatak adults from nearest established treeline	37.6738	0.0704552	7.84335
Noatak adults from nearest established treeline	55.6535	0.0701741	7.81205
Noatak adults from nearest established treeline	67.5968	0.0699376	7.78572
Noatak adults from nearest established treeline	76.4386	0.0697641	7.76641
Noatak adults from nearest established treeline	76.0522	0.0696432	7.75295
Noatak adults from nearest established treeline	66.3748	0.070668	7.86704
Noatak adults from nearest established treeline	87.4242	0.0702029	7.81526
Noatak adults from nearest established treeline	87.4242	0.070216	7.81672
Noatak adults from nearest established treeline	265.093	0.0740344	8.24179
Noatak adults from nearest established treeline	264.771	0.073988	8.23663
Noatak adults from nearest established treeline	162.807	0.0669433	7.45239
Noatak adults from nearest established treeline	122.915	0.0671545	7.4759
Noatak adults from nearest established treeline	44.8723	0.0682135	7.59379
Noatak adults from nearest established treeline	42.4193	0.0680184	7.57207
Noatak adults from nearest established treeline	18.9535	0.0681295	7.58444
Noatak adults from nearest established treeline	20.6621	0.0682885	7.60214
Noatak adults from nearest established treeline	23.1914	0.0684895	7.62452
Noatak adults from nearest established treeline	75.9484	0.0676861	7.53507
Noatak adults from nearest established treeline	52.5977	0.0686893	7.64675
Noatak adults from nearest established treeline	43.9086	0.0686841	7.64618
Noatak adults from nearest established treeline	40.8584	0.0687631	7.65497
Noatak adults from nearest established treeline	21.6159	0.0684315	7.61806
Noatak adults from nearest established treeline	18.2708	0.0685737	7.6339
Noatak adults from nearest established treeline	20.3205	0.0680605	7.57676
Noatak adults from nearest established treeline	46.1102	0.068273	7.60041
Noatak adults from nearest established treeline	40.5912	0.0677548	7.54273
Noatak adults from nearest established treeline	23.5829	0.0687008	7.64804
Noatak adults from nearest established treeline	32.6773	0.0679053	7.55948
Noatak adults from nearest established treeline	39.7327	0.068737	7.65207
Noatak adults from nearest established treeline	48.7838	0.0686417	7.64146
Noatak adults from nearest established treeline	43.5814	0.0667418	7.42995
Noatak adults from nearest established treeline	147.816	0.0655527	7.29758
Noatak adults from nearest established treeline	132.88	0.0659288	7.33945
Noatak adults from nearest established treeline	86.0288	0.0664038	7.39233
Noatak adults from nearest established treeline	132.559	0.0656748	7.31118
Noatak adults from nearest established treeline	18.0573	0.0606782	6.75493
Noatak adults from nearest established treeline	36.5604	0.0608277	6.77158
Noatak adults from nearest established treeline	36.6731	0.0608125	6.76989
Noatak adults from nearest established treeline	38.6665	0.0601681	6.69814
Noatak adults from nearest established treeline	39.5945	0.0598885	6.66702
Noatak adults from nearest established treeline	38.5961	0.0604685	6.73159
Noatak adults from nearest established treeline	45.1932	0.0598734	6.66534
Noatak adults from nearest established treeline	44.4164	0.0605562	6.74135
Noatak adults from nearest established treeline	39.7729	0.0593974	6.61235
Noatak adults from nearest established treeline	23.6823	0.055427	6.17035
Noatak adults from nearest established treeline	24.1123	0.0549607	6.11844
Noatak adults from nearest established treeline	18.1169	0.0524336	5.83711
Noatak adults from nearest established treeline	19.2178	0.0517503	5.76104
Noatak adults from nearest established treeline	27.1476	0.0477267	5.31312
Noatak adults from nearest established treeline	27.5086	0.0476916	5.30921
Noatak adults from nearest established treeline	27.536	0.0470572	5.2386
Noatak adults from nearest established treeline	77.5955	0.0454824	5.06327
Noatak adults from nearest established treeline	67.6347	0.0469193	5.22323
Noatak adults from nearest established treeline	64.4052	0.0474143	5.27834
Noatak adults from nearest established treeline	48.4614	0.0472294	5.25776
Noatak adults from nearest established treeline	56.0215	0.0465043	5.17704
Noatak adults from nearest established treeline	126.897	0.0407401	4.53535
Noatak adults from nearest established treeline	127.016	0.0407763	4.53937
Noatak adults from nearest established treeline	104.027	0.038364	4.27083
Noatak adults from nearest established treeline	95.9491	0.0379388	4.22349
Noatak adults from nearest established treeline	69.4778	0.0369954	4.11847
Noatak adults from nearest established treeline	-91.4212	0.0773639	8.61245
Noatak adults from nearest established treeline	43.2124	0.0315539	3.5127
Noatak adults from nearest established treeline	49.1055	0.0325852	3.62752
Noatak adults from nearest established treeline	64.6303	0.0328964	3.66215
Noatak adults from nearest established treeline	110.135	0.0331137	3.68635
Noatak adults from nearest established treeline	109.093	0.033032	3.67725
Noatak adults from nearest established treeline	96.7236	0.0320491	3.56783
Noatak adults from nearest established treeline	97.7514	0.0322543	3.59068
Noatak adults from nearest established treeline	102.378	0.0314396	3.49997
Noatak adults from nearest established treeline	102.685	0.0313944	3.49495
Noatak adults from nearest established treeline	83.6161	0.0305243	3.39808
Noatak adults from nearest established treeline	77.387	0.0301612	3.35766
Noatak adults from nearest established treeline	94.6953	0.0291925	3.24982
Noatak adults from nearest established treeline	97.3873	0.0275695	3.06914
Noatak adults from nearest established treeline	92.4254	0.0290371	3.23252
Noatak adults from nearest established treeline	86.3046	0.0280303	3.12044
Noatak adults from nearest established treeline	84.2621	0.027957	3.11228
Noatak adults from nearest established treeline	86.9932	0.0278684	3.10242
Noatak adults from nearest established treeline	-91.3215	0.0733699	8.16782
Noatak adults from nearest established treeline	90.8123	0.0268313	2.98696
Noatak adults from nearest established treeline	101.154	0.0270436	3.0106
Noatak adults from nearest established treeline	73.8853	0.0254752	2.836
Noatak adults from nearest established treeline	74.2148	0.0254976	2.83849
Noatak adults from nearest established treeline	87.178	0.0264011	2.93907
Noatak adults from nearest established treeline	87.178	0.0263815	2.93689
Noatak adults from nearest established treeline	91.178	0.0270025	3.00603
Noatak adults from nearest established treeline	95.6222	0.0271938	3.02732
Noatak adults from nearest established treeline	82.6624	0.0265486	2.9555
Noatak adults from nearest established treeline	77.114	0.0263681	2.9354
Noatak adults from nearest established treeline	-89.5276	0.0727216	8.09565
Noatak adults from nearest established treeline	-90.5534	0.0724557	8.06604
Noatak adults from nearest established treeline	-90.2878	0.0725364	8.07503
Noatak adults from nearest established treeline	60.3679	0.0237766	2.6469
Noatak adults from nearest established treeline	56.2916	0.0233564	2.60013
Noatak adults from nearest established treeline	61.3637	0.0234383	2.60925
Noatak adults from nearest established treeline	56.4836	0.0226337	2.51968
Noatak adults from nearest established treeline	67.1402	0.0207965	2.31514
Noatak adults from nearest established treeline	62.9383	0.0210384	2.34208
Noatak adults from nearest established treeline	56.4908	0.0202494	2.25424
Noatak adults from nearest established treeline	55.6337	0.0200604	2.2332
Noatak adults from nearest established treeline	38.5956	0.0211823	2.35809
Noatak adults from nearest established treeline	37.1679	0.0213178	2.37318
Noatak adults from nearest established treeline	-76.3956	0.0664722	7.39995
Noatak adults from nearest established treeline	-77.2488	0.0662112	7.37089
Noatak adults from nearest established treeline	-77.717	0.0661636	7.36558
Noatak adults from nearest established treeline	-87.7288	0.0653897	7.27943
Noatak adults from nearest established treeline	-86.4688	0.0665337	7.40679
Noatak adults from nearest established treeline	-87.2414	0.0662056	7.37026
Noatak adults from nearest established treeline	-87.2123	0.065113	7.24863
Noatak adults from nearest established treeline	-89.1329	0.0667233	7.42789
Noatak adults from nearest established treeline	-87.7457	0.0646592	7.19811
Noatak adults from nearest established treeline	-86.1153	0.0647234	7.20526
Noatak adults from nearest established treeline	44.5518	0.0155031	1.72587
Noatak adults from nearest established treeline	-67.8152	0.0608099	6.76959
Noatak adults from nearest established treeline	-67.5469	0.0611062	6.80258
Noatak adults from nearest established treeline	-68.4916	0.0608197	6.77068
Noatak adults from nearest established treeline	-68.8169	0.060948	6.78496
Noatak adults from nearest established treeline	-69.235	0.0610594	6.79737
Noatak adults from nearest established treeline	-37.1209	0.0620238	6.90473
Noatak adults from nearest established treeline	-33.0314	0.0613992	6.8352
Noatak adults from nearest established treeline	-33.3341	0.0614134	6.83677
Noatak adults from nearest established treeline	-31.1606	0.073441	8.17574
Noatak adults from nearest established treeline	-25.2147	0.0734956	8.18182
Noatak adults from nearest established treeline	-21.331	0.07335	8.1656
Noatak adults from nearest established treeline	-19.55	0.0732362	8.15294
Noatak adults from nearest established treeline	-22.0715	0.0732475	8.15419
Noatak adults from nearest established treeline	-34.7445	0.0737862	8.21416
Noatak adults from nearest established treeline	-39.7226	0.0743796	8.28023
Noatak adults from nearest established treeline	-35.9196	0.0740611	8.24477
Noatak adults from nearest established treeline	-43.8927	0.0587808	6.54371
Noatak adults from nearest established treeline	-43.4963	0.0588043	6.54632
Noatak adults from nearest established treeline	-11.9752	0.0595124	6.62515
Noatak adults from nearest established treeline	-38.1192	0.0738165	8.21754
Noatak adults from nearest established treeline	-28.0063	0.0607869	6.76703
Noatak adults from nearest established treeline	-67.3259	0.0605022	6.73533
Noatak adults from nearest established treeline	-53.4995	0.0594284	6.6158
Noatak adults from nearest established treeline	-62.5393	0.060153	6.69646
Noatak adults from nearest established treeline	-55.296	0.0595603	6.63048
Noatak adults from nearest established treeline	-48.8458	0.0589508	6.56263
Noatak adults from nearest established treeline	-54.7518	0.0593474	6.60678
Noatak adults from nearest established treeline	-63.3579	0.0602147	6.70333
Noatak adults from nearest established treeline	-61.9128	0.0599135	6.6698
Noatak adults from nearest established treeline	-55.2881	0.0592356	6.59434
Noatak adults from nearest established treeline	-66.2784	0.0598302	6.66053
Noatak adults from nearest established treeline	-71.2692	0.0588574	6.55224
Noatak adults from nearest established treeline	-68.7864	0.0600113	6.68069
Noatak adults from nearest established treeline	-83.8521	0.0577972	6.4342
Noatak adults from nearest established treeline	-82.4226	0.056974	6.34257
Noatak adults from nearest established treeline	-82.4238	0.0567941	6.32254
Noatak adults from nearest established treeline	-82.2943	0.0568541	6.32922
Noatak adults from nearest established treeline	-82.6422	0.0567974	6.3229
Noatak adults from nearest established treeline	-83.3862	0.0572323	6.37132
Noatak adults from nearest established treeline	-83.7279	0.0580465	6.46196
Noatak adults from nearest established treeline	-83.7991	0.0579898	6.45565
Noatak adults from nearest established treeline	-83.9776	0.0580322	6.46037
Noatak adults from nearest established treeline	-83.8505	0.0582182	6.48107
Noatak adults from nearest established treeline	-82.2902	0.0569319	6.33788
Noatak adults from nearest established treeline	-83.326	0.0581308	6.47135
Noatak adults from nearest established treeline	-82.7556	0.0577521	6.42919
Noatak adults from nearest established treeline	-58.1395	0.0568535	6.32916
Noatak adults from nearest established treeline	-78.917	0.0581415	6.47254
Noatak adults from nearest established treeline	-60.369	0.0575885	6.41097
Noatak adults from nearest established treeline	-64.6793	0.0573449	6.38386
Noatak adults from nearest established treeline	-52.3478	0.0572841	6.37708
Noatak adults from nearest established treeline	-44.3749	0.05739	6.38888
Noatak adults from nearest established treeline	-34.0769	0.0567421	6.31675
Noatak adults from nearest established treeline	-49.1623	0.05782	6.43674
Noatak adults from nearest established treeline	-36.7807	0.0572292	6.37097
Noatak adults from nearest established treeline	-30.2681	0.0567679	6.31962
Noatak adults from nearest established treeline	-42.2315	0.0570905	6.35553
Noatak adults from nearest established treeline	-43.4096	0.0572106	6.3689
Noatak adults from nearest established treeline	15.3865	0.0580795	6.46563
Noatak adults from nearest established treeline	-30.6896	0.0579978	6.45654
Noatak adults from nearest established treeline	-18.3751	0.0568063	6.3239
Noatak adults from nearest established treeline	-23.8393	0.0570943	6.35596
Noatak adults from nearest established treeline	-21.2738	0.0570436	6.35032
Noatak adults from nearest established treeline	-23.7284	0.0572356	6.37169
Noatak adults from nearest established treeline	-26.01	0.0570526	6.35131
Noatak adults from nearest established treeline	-25.8175	0.0570334	6.34918
Noatak adults from nearest established treeline	-32.9786	0.0572535	6.37368
Noatak adults from nearest established treeline	-29.8576	0.0571696	6.36434
Noatak adults from nearest established treeline	-44.8697	0.0577809	6.43239
Noatak adults from nearest established treeline	-48.0604	0.0580915	6.46697
Noatak adults from nearest established treeline	-48.0604	0.058095	6.46736
Noatak adults from nearest established treeline	-38.1379	0.0576863	6.42186
Noatak adults from nearest established treeline	-32.0556	0.0578621	6.44143
Noatak adults from nearest established treeline	-30.9546	0.057726	6.42628
Noatak adults from nearest established treeline	-2.32489	0.0589926	6.56729
Noatak adults from nearest established treeline	-32.9658	0.0581534	6.47386
Noatak adults from nearest established treeline	-38.3124	0.0583058	6.49083
Noatak adults from nearest established treeline	-33.6805	0.0580889	6.46668
Noatak adults from nearest established treeline	26.6118	0.0575828	6.41034
Noatak adults from nearest established treeline	13.7499	0.0580943	6.46728
Noatak adults from nearest established treeline	-23.9855	0.0576309	6.41569
Noatak adults from nearest established treeline	23.6311	0.0577541	6.42941
Noatak adults from nearest established treeline	19.034	0.0579389	6.44998
Noatak adults from nearest established treeline	-24.5904	0.0577231	6.42596
Noatak adults from nearest established treeline	-32.4451	0.0580465	6.46197
Noatak adults from nearest established treeline	-41.4628	0.0585584	6.51894
Noatak adults from nearest established treeline	-42.304	0.0586433	6.52839
Noatak adults from nearest established treeline	-35.8813	0.0583138	6.49172
Noatak adults from nearest established treeline	43.7688	0.0708711	7.88964
Noatak adults from nearest established treeline	16.4472	0.0708993	7.89279
Noatak adults from nearest established treeline	17.405	0.0708469	7.88696
Noatak adults from nearest established treeline	15.2524	0.0582094	6.4801
Noatak adults from nearest established treeline	24.539	0.0578359	6.43852
Noatak adults from nearest established treeline	-37.4883	0.0584751	6.50967
Noatak adults from nearest established treeline	9.267	0.0584285	6.50449
Noatak adults from nearest established treeline	-34.7348	0.0582635	6.48612
Noatak adults from nearest established treeline	-3.69318	0.0591193	6.58139
Noatak adults from nearest established treeline	-5.90189	0.0591989	6.59025
Noatak adults from nearest established treeline	-5.5025	0.0592091	6.59139
Noatak adults from nearest established treeline	-10.1626	0.0594316	6.61616
Noatak adults from nearest established treeline	-21.1624	0.0726175	8.08406
Noatak adults from nearest established treeline	42.2429	0.0710891	7.91391
Noatak adults from nearest established treeline	15.7426	0.0718499	7.9986
Noatak adults from nearest established treeline	15.7426	0.0718335	7.99679
Noatak adults from nearest established treeline	-8.14575	0.0727191	8.09537
Noatak adults from nearest established treeline	-82.1192	0.0557811	6.20976
Noatak adults from nearest established treeline	-80.6272	0.0548921	6.1108
Noatak adults from nearest established treeline	-81.0594	0.0554504	6.17295
Noatak adults from nearest established treeline	-81.6171	0.0557661	6.2081
Noatak adults from nearest established treeline	-82.1773	0.0562308	6.25983
Noatak adults from nearest established treeline	-82.3427	0.0566002	6.30095
Noatak adults from nearest established treeline	-82.4493	0.0563312	6.27101
Noatak adults from nearest established treeline	-82.6365	0.0567148	6.31371
Noatak adults from nearest established treeline	-82.5026	0.0561512	6.25097
Noatak adults from nearest established treeline	-81.7356	0.0561293	6.24853
Noatak adults from nearest established treeline	-70.0786	0.0551548	6.14004
Noatak adults from nearest established treeline	-73.7009	0.0554027	6.16764
Noatak adults from nearest established treeline	-73.3467	0.0553914	6.16638
Noatak adults from nearest established treeline	-28.0777	0.055131	6.13739
Noatak adults from nearest established treeline	-71.5648	0.0562021	6.25664
Noatak adults from nearest established treeline	-25.2948	0.0548076	6.10139
Noatak adults from nearest established treeline	-32.928	0.0561668	6.25271
Noatak adults from nearest established treeline	-23.6994	0.056536	6.29381
Noatak adults from nearest established treeline	-6.86011	0.0563014	6.26769
Noatak adults from nearest established treeline	-14.2238	0.0566711	6.30884
Noatak adults from nearest established treeline	27.1694	0.0570758	6.3539
Noatak adults from nearest established treeline	26.5894	0.0705096	7.8494
Noatak adults from nearest established treeline	75.7802	0.0699124	7.78292
Noatak adults from nearest established treeline	79.9881	0.0697221	7.76173
Noatak adults from nearest established treeline	83.2163	0.0698738	7.77863
Noatak adults from nearest established treeline	-80.4681	0.0542743	6.04203
Noatak adults from nearest established treeline	-81.1506	0.0544004	6.05606
Noatak adults from nearest established treeline	-81.898	0.0532287	5.92562
Noatak adults from nearest established treeline	-77.0663	0.0529845	5.89844
Noatak adults from nearest established treeline	-63.1812	0.0539193	6.0025
Noatak adults from nearest established treeline	-50.8811	0.0541775	6.03125
Noatak adults from nearest established treeline	-50.0133	0.0540764	6.02
Noatak adults from nearest established treeline	-38.7345	0.0534721	5.95272
Noatak adults from nearest established treeline	-30.7425	0.0533733	5.94172
Noatak adults from nearest established treeline	-32.1101	0.0534942	5.95518
Noatak adults from nearest established treeline	-29.1277	0.0534275	5.94776
Noatak adults from nearest established treeline	-79.1975	0.0512224	5.70227
Noatak adults from nearest established treeline	-79.5822	0.0516673	5.7518
Noatak adults from nearest established treeline	-79.6312	0.0519547	5.78379
Noatak adults from nearest established treeline	-54.1235	0.0521299	5.8033
Noatak adults from nearest established treeline	-52.6917	0.0512168	5.70165
Noatak adults from nearest established treeline	-50.985	0.0516702	5.75212
Noatak adults from nearest established treeline	-47.7297	0.0516256	5.74717
Noatak adults from nearest established treeline	-39.4769	0.0522152	5.8128
Noatak adults from nearest established treeline	31.1322	0.0498197	5.54613
Noatak adults from nearest established treeline	3.78195	0.0495772	5.51912
Noatak adults from nearest established treeline	0.817566	0.0495702	5.51835
Noatak adults from nearest established treeline	-0.362183	0.0498724	5.55199
Noatak adults from nearest established treeline	-2.0459	0.0503102	5.60073
Noatak adults from nearest established treeline	-7.46585	0.0501298	5.58064
Noatak adults from nearest established treeline	-13.6675	0.0499533	5.561
Noatak adults from nearest established treeline	-13.9685	0.0501477	5.58264
Noatak adults from nearest established treeline	-48.9901	0.0498427	5.54868
Noatak adults from nearest established treeline	-45.1355	0.0501374	5.58149
Noatak adults from nearest established treeline	-48.3477	0.0500444	5.57113
Noatak adults from nearest established treeline	-46.4394	0.0501012	5.57746
Noatak adults from nearest established treeline	-48.8807	0.0506651	5.64024
Noatak adults from nearest established treeline	-56.3323	0.048419	5.39019
Noatak adults from nearest established treeline	-51.4313	0.0482377	5.37
Noatak adults from nearest established treeline	-58.0266	0.0461357	5.136
Noatak adults from nearest established treeline	-45.9305	0.0449468	5.00365
Noatak adults from nearest established treeline	-57.4004	0.0463172	5.15621
Noatak adults from nearest established treeline	-56.4292	0.0462107	5.14435
Noatak adults from nearest established treeline	-57.7574	0.0466743	5.19597
Noatak adults from nearest established treeline	51.5049	0.0590016	6.56829
Noatak adults from nearest established treeline	50.5954	0.0591709	6.58713
Noatak adults from nearest established treeline	40.1662	0.0592922	6.60064
Noatak adults from nearest established treeline	57.3847	0.0591526	6.5851
Noatak adults from nearest established treeline	52.8023	0.0593505	6.60712
Noatak adults from nearest established treeline	34.5114	0.0599996	6.67939
Noatak adults from nearest established treeline	26.6271	0.0603728	6.72094
Noatak adults from nearest established treeline	27.784	0.0597295	6.64932
Noatak adults from nearest established treeline	28.2068	0.0599683	6.6759
Noatak adults from nearest established treeline	109.464	0.0605831	6.74434
Noatak adults from nearest established treeline	92.6106	0.0603623	6.71977
Noatak adults from nearest established treeline	76.9611	0.0601845	6.69997
Noatak adults from nearest established treeline	74.192	0.060163	6.69758
Noatak adults from nearest established treeline	-58.2715	0.044656	4.97128
Noatak adults from nearest established treeline	-47.344	0.0434851	4.84093
Noatak adults from nearest established treeline	-46.4842	0.0445257	4.95677
Noatak adults from nearest established treeline	-19.3598	0.0434529	4.83734
Noatak adults from nearest established treeline	33.9956	0.0427784	4.76225
Noatak adults from nearest established treeline	152.399	0.0574284	6.39315
Noatak adults from nearest established treeline	41.6176	0.0572386	6.37202
Noatak adults from nearest established treeline	-55.9887	0.0408299	4.54534
Noatak adults from nearest established treeline	-53.0533	0.0409411	4.55772
Noatak adults from nearest established treeline	-58.7181	0.041157	4.58175
Noatak adults from nearest established treeline	-58.7217	0.0409889	4.56304
Noatak adults from nearest established treeline	-49.8772	0.0411254	4.57824
Noatak adults from nearest established treeline	-46.8486	0.0415743	4.62821
Noatak adults from nearest established treeline	-54.2485	0.040881	4.55103
Noatak adults from nearest established treeline	-51.0817	0.0409815	4.56222
Noatak adults from nearest established treeline	-47.002	0.0413878	4.60745
Noatak adults from nearest established treeline	-43.8003	0.0418596	4.65997
Noatak adults from nearest established treeline	-42.9677	0.0419208	4.66678
Noatak adults from nearest established treeline	-40.2471	0.0418089	4.65433
Noatak adults from nearest established treeline	-9.09143	0.0415633	4.62699
Noatak adults from nearest established treeline	-37.7165	0.0413996	4.60876
Noatak adults from nearest established treeline	-31.7087	0.0418766	4.66186
Noatak adults from nearest established treeline	86.5742	0.0554568	6.17367
Noatak adults from nearest established treeline	89.7005	0.0553825	6.1654
Noatak adults from nearest established treeline	89.3311	0.0550921	6.13307
Noatak adults from nearest established treeline	84.7396	0.0555534	6.18442
Noatak adults from nearest established treeline	86.5038	0.0555122	6.17984
Noatak adults from nearest established treeline	71.3745	0.0555322	6.18206
Noatak adults from nearest established treeline	50.6866	0.0563041	6.26799
Noatak adults from nearest established treeline	56.8219	0.0560892	6.24407
Noatak adults from nearest established treeline	-55.0964	0.0392487	4.36931
Noatak adults from nearest established treeline	-62.1384	0.0399989	4.45283
Noatak adults from nearest established treeline	-60.2022	0.0392226	4.36641
Noatak adults from nearest established treeline	-59.8427	0.0388165	4.3212
Noatak adults from nearest established treeline	-47.7659	0.0399534	4.44776
Noatak adults from nearest established treeline	37.6329	0.0400644	4.46013
Noatak adults from nearest established treeline	111.55	0.0518597	5.77322
Noatak adults from nearest established treeline	107.51	0.0514226	5.72456
Noatak adults from nearest established treeline	-50.048	0.0374975	4.17436
Noatak adults from nearest established treeline	107.662	0.05145	5.72761
Noatak adults from nearest established treeline	115.209	0.0515898	5.74318
Noatak adults from nearest established treeline	98.486	0.052426	5.83627
Noatak adults from nearest established treeline	90.8799	0.0518201	5.76882
Noatak adults from nearest established treeline	91.2677	0.0516387	5.74862
Noatak adults from nearest established treeline	100.478	0.0514599	5.72872
Noatak adults from nearest established treeline	100.512	0.0513576	5.71733
Noatak adults from nearest established treeline	124.4	0.0517724	5.76351
Noatak adults from nearest established treeline	114.282	0.0515165	5.73501
Noatak adults from nearest established treeline	72.7297	0.0575309	6.40456
Noatak adults from nearest established treeline	43.938	0.0585672	6.51993
Noatak adults from nearest established treeline	43.0107	0.0587253	6.53753
Noatak adults from nearest established treeline	43.901	0.0585408	6.51698
Noatak adults from nearest established treeline	49.9137	0.058214	6.4806
Noatak adults from nearest established treeline	72.8314	0.0575159	6.40289
Noatak adults from nearest established treeline	69.7941	0.0575168	6.40299
Noatak adults from nearest established treeline	79.6902	0.057785	6.43285
Noatak adults from nearest established treeline	81.3185	0.0578949	6.44509
Noatak adults from nearest established treeline	100.66	0.0590897	6.57809
Noatak adults from nearest established treeline	95.536	0.0589138	6.55852
Noatak adults from nearest established treeline	79.0132	0.0571818	6.3657
Noatak adults from nearest established treeline	57.2589	0.0569471	6.33957
Noatak adults from nearest established treeline	48.7009	0.0574019	6.3902
Noatak adults from nearest established treeline	48.8129	0.057421	6.39233
Noatak adults from nearest established treeline	48.9429	0.0536263	5.96989
Noatak adults from nearest established treeline	104.258	0.0546115	6.07956
Noatak adults from nearest established treeline	57.3782	0.0504929	5.62107
Noatak adults from nearest established treeline	55.3642	0.0505988	5.63286
Noatak adults from nearest established treeline	61.2039	0.0501753	5.58571
Noatak adults from nearest established treeline	74.5133	0.0476481	5.30437
Noatak adults from nearest established treeline	55.3304	0.0481892	5.36461
Noatak adults from nearest established treeline	57.6497	0.0479995	5.34349
Noatak adults from nearest established treeline	50.5931	0.0489593	5.45034
Noatak adults from nearest established treeline	52.1895	0.0486807	5.41932
Noatak adults from nearest established treeline	48.7125	0.0493707	5.49614
Noatak adults from nearest established treeline	70.6285	0.0243912	2.71533
Noatak adults from nearest established treeline	80.3045	0.0215015	2.39363
Noatak adults from nearest established treeline	74.0311	0.021561	2.40026
Noatak adults from nearest established treeline	73.8314	0.0228064	2.53889
Noatak adults from nearest established treeline	74.4135	0.0228583	2.54467
Noatak adults from nearest established treeline	73.4051	0.0228608	2.54495
Noatak adults from nearest established treeline	66.5322	0.0230105	2.56162
Noatak adults from nearest established treeline	78.4909	0.0196745	2.19025
Noatak adults from nearest established treeline	78.556	0.0196746	2.19025
Noatak adults from nearest established treeline	82.6146	0.0202983	2.25968
Noatak adults from nearest established treeline	73.1082	0.0183727	2.04532
Noatak adults from nearest established treeline	76.8451	0.0193028	2.14886
Noatak adults from nearest established treeline	70.2209	0.0176061	1.95998
Noatak adults from nearest established treeline	68.0524	0.0175208	1.95048
Noatak adults from nearest established treeline	77.0197	0.0190246	2.11789
Noatak adults from nearest established treeline	76.6085	0.01898	2.11293
Noatak adults from nearest established treeline	77.6883	0.0193891	2.15847
Noatak adults from nearest established treeline	76.6638	0.0192129	2.13886
Noatak adults from nearest established treeline	77.3961	0.0193677	2.15609
Noatak adults from nearest established treeline	77.7357	0.0194631	2.16671
Noatak adults from nearest established treeline	74.6107	0.0186458	2.07572
Noatak adults from nearest established treeline	75.3452	0.0188454	2.09795
Noatak adults from nearest established treeline	73.4755	0.0184331	2.05205
Noatak adults from nearest established treeline	74.3095	0.0186345	2.07446
Noatak adults from nearest established treeline	71.1026	0.0180037	2.00424
Noatak adults from nearest established treeline	72.3179	0.0183768	2.04577
Noatak adults from nearest established treeline	73.2583	0.0188579	2.09934
Noatak adults from nearest established treeline	72.3601	0.0188054	2.09349
Noatak adults from nearest established treeline	72.561	0.0161575	1.79871
Noatak adults from nearest established treeline	69.8607	0.0155295	1.7288
Noatak adults from nearest established treeline	67.3461	0.0173634	1.93296
Noatak adults from nearest established treeline	65.2592	0.0163449	1.81958
Noatak adults from nearest established treeline	57.4345	0.0155905	1.73559
Noatak adults from nearest established treeline	60.1955	0.0159736	1.77825
Noatak adults from nearest established treeline	67.7127	0.0174892	1.94697
Noatak adults from nearest established treeline	63.5969	0.0165707	1.84471
Noatak adults from nearest established treeline	64.4455	0.0166398	1.85241
Noatak adults from nearest established treeline	68.1087	0.0173082	1.92681
Noatak adults from nearest established treeline	66.3375	0.0170273	1.89554
Noatak adults from nearest established treeline	66.5936	0.0170395	1.89691
Noatak adults from nearest established treeline	68.4224	0.0174082	1.93795
Noatak adults from nearest established treeline	66.1581	0.0171131	1.90509
Noatak adults from nearest established treeline	59.9592	0.0164379	1.82993
Noatak adults from nearest established treeline	65.3698	0.0172206	1.91707
Noatak adults from nearest established treeline	56.7987	0.016429	1.82894
Noatak adults from nearest established treeline	56.8786	0.0164117	1.82701
Noatak adults from nearest established treeline	57.1868	0.0164683	1.83332
Noatak adults from nearest established treeline	56.4224	0.0173269	1.9289
Noatak adults from nearest established treeline	74.8736	0.0146981	1.63625
Noatak adults from nearest established treeline	68.5896	0.0137201	1.52737
Noatak adults from nearest established treeline	68.7259	0.0140183	1.56057
Noatak adults from nearest established treeline	68.5309	0.0140303	1.56191
Noatak adults from nearest established treeline	65.5783	0.0139148	1.54905
Noatak adults from nearest established treeline	65.878	0.0151462	1.68614
Noatak adults from nearest established treeline	56.5609	0.0143582	1.59841
Noatak adults from nearest established treeline	57.1119	0.0146009	1.62543
Noatak adults from nearest established treeline	53.1469	0.0144793	1.61189
Noatak adults from nearest established treeline	55.7652	0.015131	1.68444
Noatak adults from nearest established treeline	52.1284	0.0146812	1.63437
Noatak adults from nearest established treeline	54.7173	0.0149578	1.66516
Noatak adults from nearest established treeline	56.7768	0.0153324	1.70686
Noatak adults from nearest established treeline	53.8654	0.0149822	1.66788
Noatak adults from nearest established treeline	55.1671	0.0151508	1.68664
Noatak adults from nearest established treeline	56.7873	0.0153923	1.71353
Noatak adults from nearest established treeline	55.4102	0.0152948	1.70268
Noatak adults from nearest established treeline	47.6656	0.0144427	1.60781
Noatak adults from nearest established treeline	47.7174	0.0149961	1.66942
Noatak adults from nearest established treeline	104.084	0.0118267	1.31659
Noatak adults from nearest established treeline	82.2197	0.0120753	1.34427
Noatak adults from nearest established treeline	65.3457	0.0117885	1.31234
Noatak adults from nearest established treeline	65.7438	0.0116692	1.29906
Noatak adults from nearest established treeline	69.2739	0.0133596	1.48724
Noatak adults from nearest established treeline	69.4294	0.013448	1.49708
Noatak adults from nearest established treeline	62.2833	0.0131552	1.46448
Noatak adults from nearest established treeline	60.6031	0.0120981	1.34681
Noatak adults from nearest established treeline	57.0618	0.0115223	1.28271
Noatak adults from nearest established treeline	53.6238	0.0115651	1.28748
Noatak adults from nearest established treeline	53.4496	0.0125087	1.39251
Noatak adults from nearest established treeline	50.0577	0.012436	1.38443
Noatak adults from nearest established treeline	49.0865	0.0126329	1.40634
Noatak adults from nearest established treeline	47.5516	0.0130057	1.44785
Noatak adults from nearest established treeline	46.9853	0.0134506	1.49737
Noatak adults from nearest established treeline	-71.1031	0.0552784	6.1538
Noatak adults from nearest established treeline	-73.0727	0.0550746	6.13111
Noatak adults from nearest established treeline	-71.6005	0.0555789	6.18725
Noatak adults from nearest established treeline	-71.7354	0.0557258	6.20361
Noatak adults from nearest established treeline	50.2817	0.0114243	1.27179
Noatak adults from nearest established treeline	56.7118	0.01038	1.15554
Noatak adults from nearest established treeline	55.6647	0.0100649	1.12046
Noatak adults from nearest established treeline	59.4648	0.00983883	1.0953
Noatak adults from nearest established treeline	61.0787	0.0103531	1.15254
Noatak adults from nearest established treeline	59.6251	0.00984297	1.09576
Noatak adults from nearest established treeline	61.273	0.0104172	1.15968
Noatak adults from nearest established treeline	65.2944	0.0108669	1.20974
Noatak adults from nearest established treeline	64.1597	0.0106335	1.18377
Noatak adults from nearest established treeline	64.7017	0.0108276	1.20536
Noatak adults from nearest established treeline	66.3515	0.0109456	1.2185
Noatak adults from nearest established treeline	60.8651	0.00978685	1.08951
Noatak adults from nearest established treeline	63.5034	0.0101769	1.13293
Noatak adults from nearest established treeline	68.8591	0.0110694	1.23229
Noatak adults from nearest established treeline	69.2995	0.0108589	1.20885
Noatak adults from nearest established treeline	68.8062	0.0108274	1.20535
Noatak adults from nearest established treeline	68.8688	0.0108136	1.20382
Noatak adults from nearest established treeline	60.5229	0.00973621	1.08387
Noatak adults from nearest established treeline	61.1362	0.00979255	1.09014
Noatak adults from nearest established treeline	59.9923	0.00964362	1.07357
Noatak adults from nearest established treeline	59.1357	0.00950782	1.05845
Noatak adults from nearest established treeline	68.5458	0.0106229	1.18259
Noatak adults from nearest established treeline	62.3058	0.00994346	1.10694
Noatak adults from nearest established treeline	65.3385	0.0102619	1.14239
Noatak adults from nearest established treeline	65.1336	0.0103071	1.14743
Noatak adults from nearest established treeline	70.3214	0.0107743	1.19944
Noatak adults from nearest established treeline	67.9609	0.0105129	1.17034
Noatak adults from nearest established treeline	62.6548	0.00860891	0.958377
Noatak adults from nearest established treeline	52.2224	0.00832149	0.92638
Noatak adults from nearest established treeline	51.2562	0.00812241	0.904218
Noatak adults from nearest established treeline	49.7403	0.00786851	0.875953
Noatak adults from nearest established treeline	56.1696	0.00895841	0.997285
Noatak adults from nearest established treeline	55.653	0.00886744	0.987158
Noatak adults from nearest established treeline	53.4188	0.00855413	0.952279
Noatak adults from nearest established treeline	57.5052	0.00920397	1.02462
Noatak adults from nearest established treeline	58.1006	0.00942011	1.04868
Noatak adults from nearest established treeline	54.9476	0.00893542	0.994726
Noatak adults from nearest established treeline	58.3915	0.00944831	1.05182
Noatak adults from nearest established treeline	53.7819	0.0076789	0.854845
Noatak adults from nearest established treeline	49.9097	0.00934241	1.04003
Noatak adults from nearest established treeline	-67.8939	0.0536194	5.96912
Noatak adults from nearest established treeline	-75.0638	0.0530075	5.901
Noatak adults from nearest established treeline	-74.0638	0.0527907	5.87686
Noatak adults from nearest established treeline	-75.9071	0.0530414	5.90478
Noatak adults from nearest established treeline	52.7267	0.0055438	0.617157
Noatak adults from nearest established treeline	52.489	0.00592939	0.660083
Noatak adults from nearest established treeline	46.2759	0.0063311	0.704803
Noatak adults from nearest established treeline	48.5705	0.00721803	0.803539
Noatak adults from nearest established treeline	45.554	0.00571856	0.636612
Noatak adults from nearest established treeline	45.4527	0.00566751	0.630929
Noatak adults from nearest established treeline	46.4879	0.00600234	0.668204
Noatak adults from nearest established treeline	46.5493	0.00634558	0.706415
Noatak adults from nearest established treeline	46.4976	0.00588107	0.654703
Noatak adults from nearest established treeline	46.4224	0.00589574	0.656337
Noatak adults from nearest established treeline	46.7437	0.00626036	0.696928
Noatak adults from nearest established treeline	50.1822	0.00617183	0.687072
Noatak adults from nearest established treeline	52.4001	0.0071643	0.797558
Noatak adults from nearest established treeline	53.3588	0.00737886	0.821443
Noatak adults from nearest established treeline	49.7306	0.0061551	0.68521
Noatak adults from nearest established treeline	51.463	0.00703506	0.78317
Noatak adults from nearest established treeline	-68.2003	0.050939	5.67073
Noatak adults from nearest established treeline	-71.8033	0.0525256	5.84735
Noatak adults from nearest established treeline	43.5906	0.00523137	0.582376
Noatak adults from nearest established treeline	43.0934	0.00514127	0.572346
Noatak adults from nearest established treeline	43.36	0.00498362	0.554796
Noatak adults from nearest established treeline	45.1423	0.00548218	0.610298
Noatak adults from nearest established treeline	44.4775	0.00532921	0.593268
Noatak adults from nearest established treeline	43.4379	0.00423389	0.471333
Noatak adults from nearest established treeline	43.5033	0.00473239	0.526828
Noatak adults from nearest established treeline	48.7507	0.00521311	0.580344
Noatak adults from nearest established treeline	-68.5798	0.0489153	5.44545
Noatak adults from nearest established treeline	-67.8085	0.0491788	5.47477
Noatak adults from nearest established treeline	-68.2355	0.0491408	5.47054
Noatak adults from nearest established treeline	-68.7862	0.0488625	5.43957
Noatak adults from nearest established treeline	-68.9332	0.048765	5.42871
Noatak adults from nearest established treeline	-68.8492	0.0488061	5.43328
Noatak adults from nearest established treeline	-68.9477	0.0488446	5.43757
Noatak adults from nearest established treeline	-67.7746	0.0491346	5.46986
Noatak adults from nearest established treeline	-68.9704	0.0493743	5.49654
Noatak adults from nearest established treeline	-69.0322	0.0505125	5.62325
Noatak adults from nearest established treeline	44.2103	0.0024967	0.277942
Noatak adults from nearest established treeline	-72.2517	0.0478358	5.32527
Noatak adults from nearest established treeline	-69.5308	0.0485881	5.40902
Noatak adults from nearest established treeline	-69.96	0.0484912	5.39823
Noatak adults from nearest established treeline	-71.0811	0.0480689	5.35121
Noatak adults from nearest established treeline	-71.4593	0.0480343	5.34736
Noatak adults from nearest established treeline	-70.8307	0.048205	5.36637
Noatak adults from nearest established treeline	-70.8727	0.0482626	5.37278
Noatak adults from nearest established treeline	-66.5629	0.0430543	4.79297
Noatak adults from nearest established treeline	-67.8405	0.0434004	4.8315
Noatak adults from nearest established treeline	-69.0478	0.0434723	4.8395
Noatak adults from nearest established treeline	-70.6093	0.0443125	4.93304
Noatak adults from nearest established treeline	-71.8795	0.0441117	4.91068
Noatak adults from nearest established treeline	-72.6061	0.0441781	4.91808
Noatak adults from nearest established treeline	-72.2207	0.0441074	4.91021
Noatak adults from nearest established treeline	-72.4427	0.0440094	4.89929
Noatak adults from nearest established treeline	-72.6952	0.0441967	4.92015
Noatak adults from nearest established treeline	-65.538	0.0419981	4.67539
Noatak adults from nearest established treeline	-60.5082	0.0407795	4.53974
Noatak adults from nearest established treeline	-65.4916	0.0423572	4.71536
Noatak adults from nearest established treeline	-60.4886	0.0412824	4.59572
Noatak adults from nearest established treeline	-60.6178	0.0411748	4.58374
Noatak adults from nearest established treeline	-61.099	0.0409384	4.55743
Noatak adults from nearest established treeline	-61.0599	0.0409519	4.55892
Noatak adults from nearest established treeline	-60.7623	0.0408846	4.55144
Noatak adults from nearest established treeline	-61.1082	0.0409711	4.56106
Noatak adults from nearest established treeline	-62.6159	0.04119	4.58543
Noatak adults from nearest established treeline	-64.6219	0.0415049	4.62049
Noatak adults from nearest established treeline	-65.1859	0.0415913	4.63011
Noatak adults from nearest established treeline	-65.5016	0.0416586	4.63759
Noatak adults from nearest established treeline	-68.8173	0.0423958	4.71966
Noatak adults from nearest established treeline	-69.3009	0.0422406	4.70239
Noatak adults from nearest established treeline	-68.367	0.0419554	4.67064
Noatak adults from nearest established treeline	-67.2096	0.041433	4.61248
Noatak adults from nearest established treeline	-49.7373	0.0390783	4.35035
Noatak adults from nearest established treeline	-57.5247	0.0397055	4.42017
Noatak adults from nearest established treeline	-47.8426	0.0390318	4.34517
Noatak adults from nearest established treeline	-44.1287	0.0388382	4.32362
Noatak adults from nearest established treeline	-51.1862	0.0393713	4.38297
Noatak adults from nearest established treeline	-56.2907	0.039793	4.42991
Noatak adults from nearest established treeline	-50.0967	0.0392977	4.37477
Noatak adults from nearest established treeline	-41.1267	0.0387591	4.31481
Noatak adults from nearest established treeline	-54.2141	0.039529	4.40052
Noatak adults from nearest established treeline	-55.1705	0.0396121	4.40977
Noatak adults from nearest established treeline	-45.3711	0.0389163	4.33232
Noatak adults from nearest established treeline	-54.711	0.0395476	4.40259
Noatak adults from nearest established treeline	-60.2838	0.0402222	4.47769
Noatak adults from nearest established treeline	-56.9959	0.039927	4.44482
Noatak adults from nearest established treeline	-60.236	0.0404628	4.50448
Noatak adults from nearest established treeline	-56.469	0.0400526	4.45881
Noatak adults from nearest established treeline	-58.7346	0.0404763	4.50597
Noatak adults from nearest established treeline	-60.3236	0.0389619	4.33738
Noatak adults from nearest established treeline	-56.0055	0.0388392	4.32374
Noatak adults from nearest established treeline	-57.012	0.039072	4.34964
Noatak adults from nearest established treeline	-56.1403	0.0390654	4.34892
Noatak adults from nearest established treeline	-48.1427	0.0387849	4.31769
Noatak adults from nearest established treeline	-48.0202	0.0387873	4.31795
Noatak adults from nearest established treeline	-58.3335	0.0402524	4.48105
Noatak adults from nearest established treeline	-60.3641	0.0407407	4.53541
Noatak adults from nearest established treeline	-60.6234	0.0405508	4.51427
Noatak adults from nearest established treeline	-61.8447	0.0396899	4.41844
Noatak adults from nearest established treeline	-61.8482	0.0394994	4.39723
Noatak adults from nearest established treeline	-63.0189	0.0399119	4.44315
Noatak adults from nearest established treeline	-62.9605	0.040158	4.47055
Noatak adults from nearest established treeline	-62.6017	0.0398285	4.43387
Noatak adults from nearest established treeline	-62.7966	0.0398903	4.44074
Noatak adults from nearest established treeline	-62.6863	0.0398749	4.43902
Noatak adults from nearest established treeline	-63.1577	0.0399058	4.44247
Noatak adults from nearest established treeline	-62.6216	0.0393622	4.38196
Noatak adults from nearest established treeline	-60.5347	0.0389313	4.33398
Noatak adults from nearest established treeline	11.0941	0.0380301	4.23366
Noatak adults from nearest established treeline	12.6601	0.0377694	4.20464
Noatak adults from nearest established treeline	12.6073	0.0378868	4.2177
Noatak adults from nearest established treeline	12.3537	0.0378307	4.21146
Noatak adults from nearest established treeline	12.2041	0.0378885	4.2179
Noatak adults from nearest established treeline	11.9727	0.0380059	4.23097
Noatak adults from nearest established treeline	12.1584	0.0381679	4.249
Noatak adults from nearest established treeline	12.9182	0.0380501	4.23589
Noatak adults from nearest established treeline	18.0523	0.037673	4.19391
Noatak adults from nearest established treeline	25.9106	0.0367273	4.08862
Noatak adults from nearest established treeline	20.9897	0.0367627	4.09256
Noatak adults from nearest established treeline	20.2591	0.0370165	4.12083
Noatak adults from nearest established treeline	21.3856	0.0365458	4.06842
Noatak adults from nearest established treeline	19.8373	0.0361724	4.02685
Noatak adults from nearest established treeline	19.8768	0.0362946	4.04045
Noatak adults from nearest established treeline	20.8843	0.0359832	4.00579
Noatak adults from nearest established treeline	12.4579	0.037167	4.13758
Noatak adults from nearest established treeline	12.1322	0.0366822	4.08361
Noatak adults from nearest established treeline	-57.7593	0.0380437	4.23517
Noatak adults from nearest established treeline	-57.812	0.0380874	4.24003
Noatak adults from nearest established treeline	-58.0515	0.0381556	4.24763
Noatak adults from nearest established treeline	-58.1722	0.0381955	4.25207
Noatak adults from nearest established treeline	-59.3199	0.0383851	4.27318
Noatak adults from nearest established treeline	-59.7331	0.0385273	4.28901
Noatak adults from nearest established treeline	-59.6454	0.0384818	4.28395
Noatak adults from nearest established treeline	-59.3153	0.0383416	4.26833
Noatak adults from nearest established treeline	-59.3153	0.0383207	4.26601
Noatak adults from nearest established treeline	-58.9847	0.0382449	4.25757
Noatak adults from nearest established treeline	-58.6118	0.038169	4.24912
Noatak adults from nearest established treeline	-58.3649	0.0381178	4.24342
Noatak adults from nearest established treeline	-57.6277	0.0379016	4.21935
Noatak adults from nearest established treeline	-57.7924	0.0378921	4.2183
Noatak adults from nearest established treeline	-56.7448	0.0375793	4.18348
Noatak adults from nearest established treeline	-58.481	0.0374848	4.17296
Noatak adults from nearest established treeline	-58.8702	0.0374584	4.17001
Noatak adults from nearest established treeline	-59.9912	0.0377163	4.19872
Noatak adults from nearest established treeline	-60.6523	0.0380215	4.2327
Noatak adults from nearest established treeline	-59.4945	0.0374572	4.16988
Noatak adults from nearest established treeline	-59.9809	0.0377493	4.2024
Noatak adults from nearest established treeline	-59.7664	0.0375976	4.18551
Noatak adults from nearest established treeline	-58.1658	0.0376533	4.19171
Noatak adults from nearest established treeline	-55.7938	0.0378795	4.21689
Noatak adults from nearest established treeline	-55.9539	0.037933	4.22285
Noatak adults from nearest established treeline	-53.9557	0.038691	4.30723
Noatak adults from nearest established treeline	-47.718	0.0386679	4.30466
Noatak adults from nearest established treeline	-45.2916	0.038321	4.26604
Noatak adults from nearest established treeline	-21.1049	0.0373603	4.15909
Noatak adults from nearest established treeline	-29.0241	0.0381458	4.24654
Noatak adults from nearest established treeline	-37.6229	0.0385709	4.29386
Noatak adults from nearest established treeline	-40.7435	0.0387414	4.31285
Noatak adults from nearest established treeline	-12.9082	0.037486	4.17308
Noatak adults from nearest established treeline	-13.2049	0.0374708	4.17139
Noatak adults from nearest established treeline	-11.598	0.0374136	4.16503
Noatak adults from nearest established treeline	-25.0332	0.037915	4.22084
Noatak adults from nearest established treeline	-23.6186	0.0378536	4.21401
Noatak adults from nearest established treeline	-21.4633	0.037786	4.20648
Noatak adults from nearest established treeline	-22.564	0.0378071	4.20883
Noatak adults from nearest established treeline	-20.382	0.0377204	4.19918
Noatak adults from nearest established treeline	-13.3307	0.037471	4.17142
Noatak adults from nearest established treeline	-32.1449	0.0382298	4.25589
Noatak adults from nearest established treeline	-30.884	0.0381695	4.24918
Noatak adults from nearest established treeline	-25.5581	0.0379621	4.22609
Noatak adults from nearest established treeline	-30.6406	0.0381003	4.24147
Noatak adults from nearest established treeline	-18.8372	0.0375876	4.1844
Noatak adults from nearest established treeline	-25.0405	0.0377258	4.19978
Noatak adults from nearest established treeline	-27.78	0.0378808	4.21703
Noatak adults from nearest established treeline	-22.1223	0.0374943	4.17401
Noatak adults from nearest established treeline	-25.3423	0.037626	4.18867
Noatak adults from nearest established treeline	258.649	0.0580868	6.46644
Noatak adults from nearest established treeline	281.856	0.058988	6.56678
Noatak adults from nearest established treeline	282.267	0.0590228	6.57065
Noatak adults from nearest established treeline	256.864	0.0580423	6.46149
Noatak adults from nearest established treeline	272.717	0.0572203	6.36998
Noatak adults from nearest established treeline	251.824	0.0560067	6.23489
Noatak adults from nearest established treeline	249.132	0.0568355	6.32715
Noatak adults from nearest established treeline	247.358	0.0559195	6.22518
Noatak adults from nearest established treeline	243.973	0.0568097	6.32428
Noatak adults from nearest established treeline	255.256	0.0572684	6.37534
Noatak adults from nearest established treeline	115.635	0.0552086	6.14603
Noatak adults from nearest established treeline	108.26	0.0540702	6.0193
Noatak adults from nearest established treeline	147.297	0.0507262	5.64703
Noatak adults from nearest established treeline	201.002	0.0276139	3.07409
Noatak adults from nearest established treeline	192.93	0.0268959	2.99416
Noatak adults from nearest established treeline	98.7923	0.0196889	2.19184
Noatak adults from nearest established treeline	262.981	0.013162	1.46525
Noatak adults from nearest established treeline	212.466	0.0124743	1.38869
Noatak adults from nearest established treeline	161.851	0.0116902	1.3014
Noatak adults from nearest established treeline	190.334	0.0121628	1.354
Noatak adults from nearest established treeline	183.835	0.011865	1.32086
Noatak adults from nearest established treeline	178.362	0.011738	1.30672
Noatak adults from nearest established treeline	205.985	0.0100892	1.12317
Noatak adults from nearest established treeline	174.39	0.00950524	1.05816
Noatak adults from nearest established treeline	125.949	0.0095705	1.06543
Noatak adults from nearest established treeline	127.772	0.00960248	1.06899
Noatak adults from nearest established treeline	141.367	0.0100623	1.12018
Noatak adults from nearest established treeline	145.368	0.0102943	1.146
Noatak adults from nearest established treeline	80.9707	0.0113562	1.26422
Noatak adults from nearest established treeline	80.3652	0.0111584	1.2422
Noatak adults from nearest established treeline	79.347	0.0105228	1.17144
Noatak adults from nearest established treeline	113.043	0.0104618	1.16465
Noatak adults from nearest established treeline	72.7432	0.00775407	0.863213
Noatak adults from nearest established treeline	87.464	0.0091894	1.023
Noatak adults from nearest established treeline	74.4449	0.00767104	0.85397
Noatak adults from nearest established treeline	74.1446	0.00777819	0.865898
Noatak adults from nearest established treeline	75.6651	0.00879419	0.979003
Noatak adults from nearest established treeline	82.2855	0.00858599	0.955826
Noatak adults from nearest established treeline	108.075	0.00905911	1.0085
Noatak adults from nearest established treeline	118.946	0.00942022	1.0487
Noatak adults from nearest established treeline	120.864	0.00939086	1.04543
Noatak adults from nearest established treeline	105.724	0.00768472	0.855493
Noatak adults from nearest established treeline	106.631	0.00782199	0.870774
Noatak adults from nearest established treeline	116.967	0.00828129	0.921905
Noatak adults from nearest established treeline	153.845	0.00898443	1.00018
Noatak adults from nearest established treeline	114.211	0.0082964	0.923587
Noatak adults from nearest established treeline	134.496	0.00873087	0.971954
Noatak adults from nearest established treeline	153.427	0.00931172	1.03662
Noatak adults from nearest established treeline	91.1094	0.00647589	0.720921
Noatak adults from nearest established treeline	90.4458	0.00668786	0.744518
Noatak adults from nearest established treeline	81.7406	0.00620192	0.690422
Noatak adults from nearest established treeline	72.73	0.00577269	0.642638
Noatak adults from nearest established treeline	88.0949	0.00732622	0.815583
Noatak adults from nearest established treeline	73.3695	0.00627651	0.698725
Noatak adults from nearest established treeline	73.0457	0.0070707	0.787138
Noatak adults from nearest established treeline	74.2721	0.00747033	0.831626
Noatak adults from nearest established treeline	70.3485	0.00662526	0.73755
Noatak adults from nearest established treeline	70.0163	0.0065873	0.733324
Noatak adults from nearest established treeline	69.11	0.00656278	0.730594
Noatak adults from nearest established treeline	68.9247	0.00657544	0.732003
Noatak adults from nearest established treeline	66.8559	0.00644803	0.71782
Noatak adults from nearest established treeline	67.0891	0.00625035	0.695813
Noatak adults from nearest established treeline	65.204	0.0055966	0.623035
Noatak adults from nearest established treeline	64.181	0.00584387	0.650562
Noatak adults from nearest established treeline	62.8301	0.0055985	0.623247
Noatak adults from nearest established treeline	70.2624	0.00700408	0.779721
Noatak adults from nearest established treeline	70.7181	0.0071263	0.793327
Noatak adults from nearest established treeline	64.1047	0.00627089	0.6981
Noatak adults from nearest established treeline	62.4466	0.00578265	0.643747
Noatak adults from nearest established treeline	60.9678	0.00566847	0.631036
Noatak adults from nearest established treeline	59.0251	0.00597124	0.664742
Noatak adults from nearest established treeline	59.3578	0.00589259	0.655986
Noatak adults from nearest established treeline	59.762	0.00568853	0.633269
Noatak adults from nearest established treeline	70.9092	0.00747861	0.832548
Noatak adults from nearest established treeline	67.6775	0.00710063	0.79047
Noatak adults from nearest established treeline	69.3645	0.00733963	0.817076
Noatak adults from nearest established treeline	58.6581	0.00620119	0.69034
Noatak adults from nearest established treeline	59.9131	0.00636993	0.709125
Noatak adults from nearest established treeline	56.9684	0.00621188	0.691531
Noatak adults from nearest established treeline	56.6699	0.00615747	0.685473
Noatak adults from nearest established treeline	56.0825	0.00551638	0.614105
Noatak adults from nearest established treeline	56.0825	0.0055204	0.614552
Noatak adults from nearest established treeline	71.973	0.00355762	0.396048
Noatak adults from nearest established treeline	75.2506	0.00443797	0.494052
Noatak adults from nearest established treeline	69.6148	0.00442751	0.492888
Noatak adults from nearest established treeline	70.7599	0.00380377	0.42345
Noatak adults from nearest established treeline	71.3096	0.00410814	0.457334
Noatak adults from nearest established treeline	70.269	0.00423052	0.470958
Noatak adults from nearest established treeline	72.9234	0.00478451	0.53263
Noatak adults from nearest established treeline	71.1016	0.00508896	0.566523
Noatak adults from nearest established treeline	69.4272	0.00451932	0.503108
Noatak adults from nearest established treeline	69.1779	0.00425139	0.473281
Noatak adults from nearest established treeline	68.8228	0.0042332	0.471256
Noatak adults from nearest established treeline	69.6734	0.00454272	0.505713
Noatak adults from nearest established treeline	68.4799	0.00428265	0.476761
Noatak adults from nearest established treeline	66.0937	0.00408508	0.454767
Noatak adults from nearest established treeline	67.5092	0.00420466	0.468079
Noatak adults from nearest established treeline	68.7117	0.00454074	0.505493
Noatak adults from nearest established treeline	68.9813	0.00479777	0.534106
Noatak adults from nearest established treeline	68.1546	0.00477443	0.531508
Noatak adults from nearest established treeline	67.9579	0.00465563	0.518283
Noatak adults from nearest established treeline	65.8011	0.00412248	0.45893
Noatak adults from nearest established treeline	65.4237	0.00356447	0.396811
Noatak adults from nearest established treeline	68.5556	0.00371983	0.414106
Noatak adults from nearest established treeline	68.2308	0.00366339	0.407823
Noatak adults from nearest established treeline	63.4826	0.00499902	0.55651
Noatak adults from nearest established treeline	63.6187	0.00547959	0.610009
Noatak adults from nearest established treeline	62.9869	0.00537312	0.598157
Noatak adults from nearest established treeline	62.9666	0.00535905	0.59659
Noatak adults from nearest established treeline	62.8368	0.00540719	0.601949
Noatak adults from nearest established treeline	60.9643	0.00456803	0.508531
Noatak adults from nearest established treeline	61.9218	0.00546121	0.607963
Noatak adults from nearest established treeline	65.6619	0.0021056	0.234404
Noatak adults from nearest established treeline	71.4217	0.00264511	0.294464
Noatak adults from nearest established treeline	65.7379	0.00204106	0.227219
Noatak adults from nearest established treeline	64.491	0.00182243	0.20288
Noatak adults from nearest established treeline	66.959	0.00277471	0.308891
Noatak adults from nearest established treeline	67.364	0.00315773	0.351531
Noatak adults from nearest established treeline	66.739	0.00305718	0.340337
Noatak adults from nearest established treeline	63.6727	0.00257464	0.286619
Noatak adults from nearest established treeline	64.2409	0.00243621	0.271208
Noatak adults from nearest established treeline	64.8992	0.00309898	0.34499
Noatak adults from nearest established treeline	58.8911	0.00341041	0.37966
Noatak adults from nearest established treeline	56.4352	0.00296164	0.329701
Noatak adults from nearest established treeline	60.979	0.00098123	0.109234
Noatak adults from nearest established treeline	94.5374	0.00116379	0.129558
Noatak adults from nearest established treeline	94.3722	0.00101717	0.113235
Noatak adults from nearest established treeline	94.4191	0.00092642	0.103133
Noatak adults from nearest established treeline	94.3463	0.00100949	0.11238
Noatak adults from nearest established treeline	94.0538	0.00100719	0.112124
Noatak adults from nearest established treeline	95.2598	0.00144792	0.161188
Noatak adults from nearest established treeline	376.643	0.0466337	5.19144
Noatak adults from nearest established treeline	353.247	0.0465863	5.18617
Noatak adults from nearest established treeline	393.42	0.0417161	4.644
Noatak adults from nearest established treeline	415.034	0.0416546	4.63715
Noatak adults from nearest established treeline	423.467	0.0417691	4.6499
Noatak adults from nearest established treeline	423.467	0.0417594	4.64882
Noatak adults from nearest established treeline	365.901	0.0412607	4.5933
Noatak adults from nearest established treeline	401.212	0.0401158	4.46585
Noatak adults from nearest established treeline	432.922	0.0377171	4.19882
Noatak adults from nearest established treeline	287.124	0.0629644	7.00944
Noatak adults from nearest established treeline	259.58	0.0632342	7.03947
Noatak adults from nearest established treeline	265.546	0.0634387	7.06225
Noatak adults from nearest established treeline	297.334	0.0633552	7.05295
Noatak adults from nearest established treeline	311.221	0.062809	6.99214
Noatak adults from nearest established treeline	315.049	0.0619874	6.90068
Noatak adults from nearest established treeline	322.876	0.0633521	7.0526
Noatak adults from nearest established treeline	327.27	0.0578352	6.43844
Noatak adults from nearest established treeline	339.072	0.0582567	6.48536
Noatak adults from nearest established treeline	349.495	0.0586078	6.52445
Noatak adults from nearest established treeline	353.375	0.0588182	6.54787
Noatak adults from nearest established treeline	245.12	0.0554596	6.17398
Noatak adults from nearest established treeline	299.807	0.056483	6.28791
Noatak adults from nearest established treeline	295.2	0.0569652	6.34159
Noatak adults from nearest established treeline	330.637	0.0574512	6.39569
Noatak adults from nearest established treeline	318.169	0.0574995	6.40107
Noatak adults from nearest established treeline	333.899	0.0570418	6.35011
Noatak adults from nearest established treeline	356.25	0.0551709	6.14184
Noatak adults from nearest established treeline	264.58	0.0535875	5.96556
Noatak adults from nearest established treeline	257.845	0.0542131	6.03521
Noatak adults from nearest established treeline	243.808	0.054945	6.11669
Noatak adults from nearest established treeline	250.643	0.0550529	6.1287
Noatak adults from nearest established treeline	255.885	0.0547569	6.09575
Noatak adults from nearest established treeline	311.906	0.0524937	5.8438
Noatak adults from nearest established treeline	241.109	0.0523845	5.83165
Noatak adults from nearest established treeline	242.43	0.0532695	5.93016
Noatak adults from nearest established treeline	250.943	0.0528907	5.888
Noatak adults from nearest established treeline	243.415	0.05307	5.90796
Noatak adults from nearest established treeline	340.939	0.0515434	5.73801
Noatak adults from nearest established treeline	361.82	0.0498075	5.54476
Noatak adults from nearest established treeline	339.394	0.0511062	5.68934
Noatak adults from nearest established treeline	368.393	0.0491497	5.47153
Noatak adults from nearest established treeline	366.14	0.0494855	5.50891
Noatak adults from nearest established treeline	398.102	0.0478707	5.32915
Noatak adults from nearest established treeline	262.303	0.0505794	5.63069
Noatak adults from nearest established treeline	262.39	0.0507277	5.6472
Noatak adults from nearest established treeline	286.319	0.0502119	5.58978
Noatak adults from nearest established treeline	262.333	0.0519775	5.78633
Noatak adults from nearest established treeline	279.952	0.0557001	6.20075
Noatak adults from nearest established treeline	246.266	0.0560896	6.24412
Noatak adults from nearest established treeline	342.508	0.0560469	6.23936
Noatak adults from nearest established treeline	314.948	0.057401	6.3901
Noatak adults from nearest established treeline	302.186	0.0576373	6.41641
Noatak adults from nearest established treeline	356.914	0.0551705	6.14179
Noatak adults from nearest established treeline	356.825	0.0551649	6.14117
Noatak adults from nearest established treeline	81.1973	0.0538019	5.98944
Noatak adults from nearest established treeline	-16.0509	0.0558672	6.21935
Noatak adults from nearest established treeline	-32.4664	0.0553842	6.16558
Noatak adults from nearest established treeline	-36.6631	0.0559419	6.22767
Noatak adults from nearest established treeline	-38.5956	0.0562994	6.26747
Noatak adults from nearest established treeline	-33.5752	0.0569443	6.33926
Noatak adults from nearest established treeline	213.931	0.0515484	5.73857
Noatak adults from nearest established treeline	210.318	0.0513733	5.71907
Noatak adults from nearest established treeline	182.183	0.0516347	5.74818
Noatak adults from nearest established treeline	-37.8105	0.0532573	5.92881
Noatak adults from nearest established treeline	-37.0178	0.0535999	5.96695
Noatak adults from nearest established treeline	-41.1058	0.0548913	6.11071
Noatak adults from nearest established treeline	-54.1094	0.0525071	5.84529
Noatak adults from nearest established treeline	-56.6889	0.0524292	5.83662
Noatak adults from nearest established treeline	-49.4875	0.0516832	5.75357
Noatak adults from nearest established treeline	-40.9261	0.0517739	5.76367
Noatak adults from nearest established treeline	-44.4237	0.0522443	5.81603
Noatak adults from nearest established treeline	-40.6158	0.0525282	5.84764
Noatak adults from nearest established treeline	-38.6359	0.0520146	5.79047
Noatak adults from nearest established treeline	-37.6024	0.0520325	5.79245
Noatak adults from nearest established treeline	-36.9627	0.052622	5.85808
Noatak adults from nearest established treeline	-37.3677	0.052814	5.87945
Noatak adults from nearest established treeline	-24.5025	0.0520931	5.79921
Noatak adults from nearest established treeline	-14.6085	0.0527814	5.87583
Noatak adults from nearest established treeline	-6.38739	0.0526782	5.86435
Noatak adults from nearest established treeline	-17.4998	0.0518153	5.76827
Noatak adults from nearest established treeline	-6.82632	0.0516573	5.7507
Noatak adults from nearest established treeline	-6.68652	0.0517875	5.76518
Noatak adults from nearest established treeline	3.12704	0.0513316	5.71444
Noatak adults from nearest established treeline	3.12704	0.0513537	5.71689
Noatak adults from nearest established treeline	84.526	0.0490537	5.46085
Noatak adults from nearest established treeline	89.8434	0.0480157	5.34529
Noatak adults from nearest established treeline	137.581	0.0486232	5.41293
Noatak adults from nearest established treeline	166.608	0.049191	5.47614
Noatak adults from nearest established treeline	172.858	0.0493643	5.49543
Noatak adults from nearest established treeline	147.939	0.0461003	5.13206
Noatak adults from nearest established treeline	208.843	0.0477575	5.31655
Noatak adults from nearest established treeline	127.538	0.0460057	5.12153
Noatak adults from nearest established treeline	168.623	0.0470958	5.24289
Noatak adults from nearest established treeline	130.747	0.0460721	5.12893
Noatak adults from nearest established treeline	128.504	0.046017	5.12279
Noatak adults from nearest established treeline	131.035	0.0461852	5.14152
Noatak adults from nearest established treeline	157.734	0.0469804	5.23004
Noatak adults from nearest established treeline	172.419	0.0474758	5.28519
Noatak adults from nearest established treeline	92.5549	0.0470782	5.24093
Noatak adults from nearest established treeline	85.2965	0.0461744	5.14032
Noatak adults from nearest established treeline	85.4968	0.046309	5.1553
Noatak adults from nearest established treeline	127.328	0.0477977	5.32102
Noatak adults from nearest established treeline	109.926	0.0474557	5.28295
Noatak adults from nearest established treeline	111.686	0.0476542	5.30505
Noatak adults from nearest established treeline	102.895	0.0475671	5.29535
Noatak adults from nearest established treeline	20.21	0.049689	5.53157
Noatak adults from nearest established treeline	20.1063	0.049568	5.5181
Noatak adults from nearest established treeline	24.7442	0.0500596	5.57283
Noatak adults from nearest established treeline	19.8574	0.0491032	5.46636
Noatak adults from nearest established treeline	16.7315	0.0493158	5.49003
Noatak adults from nearest established treeline	17.5997	0.0493267	5.49123
Noatak adults from nearest established treeline	15.7356	0.0495828	5.51975
Noatak adults from nearest established treeline	10.3496	0.0494331	5.50308
Noatak adults from nearest established treeline	3.55737	0.0491553	5.47216
Noatak adults from nearest established treeline	-0.0904846	0.0491588	5.47255
Noatak adults from nearest established treeline	-3.37631	0.0494414	5.50401
Noatak adults from nearest established treeline	18.7784	0.0500979	5.57709
Noatak adults from nearest established treeline	21.2637	0.0506055	5.6336
Noatak adults from nearest established treeline	18.6358	0.0506521	5.63878
Noatak adults from nearest established treeline	17.2478	0.0506469	5.6382
Noatak adults from nearest established treeline	17.4102	0.0507112	5.64536
Noatak adults from nearest established treeline	10.1113	0.050545	5.62686
Noatak adults from nearest established treeline	10.2398	0.0508847	5.66469
Noatak adults from nearest established treeline	-16.2406	0.0496177	5.52363
Noatak adults from nearest established treeline	-15.0264	0.0497147	5.53444
Noatak adults from nearest established treeline	-16.6123	0.0495835	5.51982
Noatak adults from nearest established treeline	-12.4511	0.0499924	5.56535
Noatak adults from nearest established treeline	-18.4201	0.050497	5.62152
Noatak adults from nearest established treeline	-21.4304	0.050785	5.65358
Noatak adults from nearest established treeline	-36.9947	0.050013	5.56764
Noatak adults from nearest established treeline	-41.9578	0.049059	5.46144
Noatak adults from nearest established treeline	-53.2379	0.0503491	5.60506
Noatak adults from nearest established treeline	-55.9745	0.0495748	5.51886
Noatak adults from nearest established treeline	-59.0046	0.0509129	5.66782
Noatak adults from nearest established treeline	-57.8698	0.0502634	5.59551
Noatak adults from nearest established treeline	-59.3677	0.0505587	5.62839
Noatak adults from nearest established treeline	-58.5127	0.0507106	5.6453
Noatak adults from nearest established treeline	150.77	0.0458708	5.10652
Noatak adults from nearest established treeline	120.01	0.045374	5.05121
Noatak adults from nearest established treeline	120.393	0.0453646	5.05016
Noatak adults from nearest established treeline	112.297	0.0450912	5.01973
Noatak adults from nearest established treeline	134.978	0.0457563	5.09377
Noatak adults from nearest established treeline	127.101	0.0456195	5.07853
Noatak adults from nearest established treeline	117.628	0.0455011	5.06536
Noatak adults from nearest established treeline	108.777	0.0452688	5.0395
Noatak adults from nearest established treeline	125.427	0.0459046	5.11027
Noatak adults from nearest established treeline	120.879	0.0457426	5.09224
Noatak adults from nearest established treeline	101.916	0.0451572	5.02708
Noatak adults from nearest established treeline	98.0706	0.0449783	5.00716
Noatak adults from nearest established treeline	91.2404	0.0443091	4.93266
Noatak adults from nearest established treeline	92.3191	0.0444265	4.94573
Noatak adults from nearest established treeline	108.295	0.0450977	5.02045
Noatak adults from nearest established treeline	94.5896	0.0444781	4.95147
Noatak adults from nearest established treeline	93.5658	0.0444327	4.94642
Noatak adults from nearest established treeline	85.585	0.0440792	4.90707
Noatak adults from nearest established treeline	84.9178	0.0441027	4.90968
Noatak adults from nearest established treeline	87.7621	0.0442158	4.92227
Noatak adults from nearest established treeline	85.3034	0.0443329	4.93532
Noatak adults from nearest established treeline	83.8091	0.0444951	4.95337
Noatak adults from nearest established treeline	83.3623	0.0445076	4.95476
Noatak adults from nearest established treeline	117.332	0.0457678	5.09505
Noatak adults from nearest established treeline	107.658	0.0455119	5.06656
Noatak adults from nearest established treeline	114.309	0.045739	5.09185
Noatak adults from nearest established treeline	91.8918	0.0459597	5.11641
Noatak adults from nearest established treeline	88.4577	0.0458177	5.10061
Noatak adults from nearest established treeline	-20.8404	0.0470267	5.2352
Noatak adults from nearest established treeline	-7.48611	0.0475799	5.29677
Noatak adults from nearest established treeline	-15.2183	0.0471981	5.25427
Noatak adults from nearest established treeline	-18.5731	0.0472477	5.25979
Noatak adults from nearest established treeline	-26.0618	0.0469739	5.22932
Noatak adults from nearest established treeline	-23.0182	0.047246	5.25961
Noatak adults from nearest established treeline	8.10101	0.0485167	5.40106
Noatak adults from nearest established treeline	-6.12857	0.0481913	5.36484
Noatak adults from nearest established treeline	-5.04184	0.0482944	5.37631
Noatak adults from nearest established treeline	-3.80753	0.0483641	5.38408
Noatak adults from nearest established treeline	2.73914	0.0488475	5.43789
Noatak adults from nearest established treeline	-22.8717	0.0474977	5.28763
Noatak adults from nearest established treeline	-24.6821	0.0477539	5.31615
Noatak adults from nearest established treeline	-31.1924	0.0475058	5.28853
Noatak adults from nearest established treeline	-33.6013	0.0473484	5.27101
Noatak adults from nearest established treeline	-13.0684	0.0487552	5.42762
Noatak adults from nearest established treeline	-12.7351	0.0486833	5.41961
Noatak adults from nearest established treeline	-13.7193	0.0488714	5.44055
Noatak adults from nearest established treeline	-15.5035	0.048811	5.43383
Noatak adults from nearest established treeline	-19.5786	0.0486338	5.4141
Noatak adults from nearest established treeline	-24.4972	0.048237	5.36993
Noatak adults from nearest established treeline	-29.762	0.0480834	5.35283
Noatak adults from nearest established treeline	-28.856	0.0481469	5.3599
Noatak adults from nearest established treeline	-34.436	0.0481903	5.36473
Noatak adults from nearest established treeline	-30.5744	0.0486825	5.41952
Noatak adults from nearest established treeline	-33.2835	0.0486019	5.41055
Noatak adults from nearest established treeline	-44.2409	0.0488875	5.44235
Noatak adults from nearest established treeline	-48.5511	0.0487636	5.42856
Noatak adults from nearest established treeline	-51.8984	0.0484964	5.3988
Noatak adults from nearest established treeline	-50.4752	0.047926	5.3353
Noatak adults from nearest established treeline	-48.4408	0.048202	5.36604
Noatak adults from nearest established treeline	-52.3341	0.0480641	5.35068
Noatak adults from nearest established treeline	-57.9188	0.047213	5.25593
Noatak adults from nearest established treeline	-57.1185	0.0479996	5.3435
Noatak adults from nearest established treeline	82.8782	0.0424615	4.72698
Noatak adults from nearest established treeline	77.2551	0.0422443	4.7028
Noatak adults from nearest established treeline	92.1176	0.0427046	4.75404
Noatak adults from nearest established treeline	102.505	0.0430826	4.79612
Noatak adults from nearest established treeline	101.777	0.0432591	4.81577
Noatak adults from nearest established treeline	61.3783	0.0426523	4.74822
Noatak adults from nearest established treeline	68.4426	0.0429913	4.78596
Noatak adults from nearest established treeline	70.3239	0.0431012	4.79819
Noatak adults from nearest established treeline	66.7743	0.043393	4.83068
Noatak adults from nearest established treeline	67.1521	0.0433725	4.82839
Noatak adults from nearest established treeline	72.5605	0.0436912	4.86387
Noatak adults from nearest established treeline	14.0929	0.0465426	5.18131
Noatak adults from nearest established treeline	70.5938	0.0435963	4.85331
Noatak adults from nearest established treeline	73.1871	0.0438237	4.87862
Noatak adults from nearest established treeline	66.3433	0.0436744	4.86201
Noatak adults from nearest established treeline	1.35172	0.0457926	5.09781
Noatak adults from nearest established treeline	3.59286	0.0458653	5.1059
Noatak adults from nearest established treeline	2.33411	0.0458107	5.09982
Noatak adults from nearest established treeline	2.21387	0.0457802	5.09642
Noatak adults from nearest established treeline	0.974396	0.045703	5.08783
Noatak adults from nearest established treeline	7.0498	0.0459931	5.12013
Noatak adults from nearest established treeline	8.44424	0.0460285	5.12407
Noatak adults from nearest established treeline	2.79321	0.0460208	5.12321
Noatak adults from nearest established treeline	-12.2903	0.0454601	5.06079
Noatak adults from nearest established treeline	-3.4852	0.0462006	5.14323
Noatak adults from nearest established treeline	7.38205	0.0468446	5.21492
Noatak adults from nearest established treeline	-5.57443	0.0466923	5.19796
Noatak adults from nearest established treeline	-12.8254	0.0463598	5.16095
Noatak adults from nearest established treeline	-8.64679	0.0462975	5.15402
Noatak adults from nearest established treeline	-0.353882	0.0468915	5.22014
Noatak adults from nearest established treeline	-9.73935	0.0468606	5.21671
Noatak adults from nearest established treeline	-34.5117	0.0450437	5.01444
Noatak adults from nearest established treeline	-20.7025	0.0468243	5.21266
Noatak adults from nearest established treeline	-26.5016	0.0465507	5.18221
Noatak adults from nearest established treeline	-31.1801	0.0460773	5.1295
Noatak adults from nearest established treeline	-29.6265	0.0466023	5.18794
Noatak adults from nearest established treeline	-32.7599	0.0463527	5.16016
Noatak adults from nearest established treeline	-32.7488	0.0464984	5.17638
Noatak adults from nearest established treeline	-32.5672	0.0465414	5.18117
Noatak adults from nearest established treeline	-42.6133	0.0458936	5.10905
Noatak adults from nearest established treeline	-43.0581	0.0456239	5.07903
Noatak adults from nearest established treeline	-41.1336	0.0461764	5.14053
Noatak adults from nearest established treeline	-36.405	0.0463101	5.15542
Noatak adults from nearest established treeline	-39.8767	0.0463882	5.16412
Noatak adults from nearest established treeline	-40.6064	0.0466525	5.19354
Noatak adults from nearest established treeline	-46.6915	0.0460489	5.12635
Noatak adults from nearest established treeline	-45.9424	0.0458548	5.10474
Noatak adults from nearest established treeline	-48.3744	0.0456986	5.08735
Noatak adults from nearest established treeline	-55.4711	0.0449719	5.00644
Noatak adults from nearest established treeline	-53.3518	0.0455373	5.06939
Noatak adults from nearest established treeline	-60.6394	0.0452788	5.04061
Noatak adults from nearest established treeline	-57.8336	0.0467878	5.2086
Noatak adults from nearest established treeline	-61.4629	0.0455792	5.07406
Noatak adults from nearest established treeline	-61.4629	0.0455871	5.07493
Noatak adults from nearest established treeline	-60.254	0.0462212	5.14552
Noatak adults from nearest established treeline	-27.5923	0.0433209	4.82265
Noatak adults from nearest established treeline	-29.604	0.043091	4.79706
Noatak adults from nearest established treeline	-28.7287	0.0430528	4.79281
Noatak adults from nearest established treeline	-35.0963	0.0445304	4.95729
Noatak adults from nearest established treeline	-46.286	0.0431501	4.80364
Noatak adults from nearest established treeline	-41.8784	0.0438546	4.88207
Noatak adults from nearest established treeline	-46.1054	0.0437053	4.86545
Noatak adults from nearest established treeline	-49.88	0.043169	4.80574
Noatak adults from nearest established treeline	-45.4103	0.0448882	4.99713
Noatak adults from nearest established treeline	-48.574	0.0444236	4.94541
Noatak adults from nearest established treeline	-47.4182	0.0447525	4.98202
Noatak adults from nearest established treeline	-56.5485	0.0446398	4.96948
Noatak adults from nearest established treeline	-56.5569	0.0447152	4.97787
Noatak adults from nearest established treeline	-61.444	0.0445258	4.95679
Noatak adults from nearest established treeline	28.3062	0.0380622	4.23723
Noatak adults from nearest established treeline	32.6621	0.0390754	4.35002
Noatak adults from nearest established treeline	-60.571	0.0415386	4.62423
Noatak adults from nearest established treeline	-60.8761	0.0417245	4.64493
Noatak adults from nearest established treeline	190.079	0.0649885	7.23477
Noatak adults from nearest established treeline	196.341	0.06575	7.31954
Noatak adults from nearest established treeline	198.037	0.0656361	7.30687
Noatak adults from nearest established treeline	200.7	0.0654831	7.28984
Noatak adults from nearest established treeline	54.1378	0.0654521	7.28638
Noatak adults from nearest established treeline	55.909	0.0653161	7.27124
Noatak adults from nearest established treeline	57.3141	0.064954	7.23094
Noatak adults from nearest established treeline	63.3452	0.0655183	7.29375
Noatak adults from nearest established treeline	61.6271	0.0661183	7.36055
Noatak adults from nearest established treeline	71.9536	0.0666636	7.42125
Noatak adults from nearest established treeline	82.5602	0.0668527	7.4423
Noatak adults from nearest established treeline	34.3326	0.0352272	3.92163
Noatak adults from nearest established treeline	33.0357	0.035269	3.92628
Noatak adults from nearest established treeline	-20.2419	0.0378474	4.21331
Noatak adults from nearest established treeline	32.8918	0.0352868	3.92827
Noatak adults from nearest established treeline	-24.4599	0.0368186	4.09879
Noatak adults from nearest established treeline	-26.3655	0.0366917	4.08466
Noatak adults from nearest established treeline	-25.8837	0.0367667	4.09301
Noatak adults from nearest established treeline	-26.1664	0.0366185	4.07652
Noatak adults from nearest established treeline	-31.1522	0.0321454	3.57854
Noatak adults from nearest established treeline	-31.1404	0.0320869	3.57204
Noatak adults from nearest established treeline	-33.8886	0.0318039	3.54054
Noatak adults from nearest established treeline	-32.9393	0.0319166	3.55308
Noatak adults from nearest established treeline	-33.1327	0.0318892	3.55002
Noatak adults from nearest established treeline	-33.2451	0.0318983	3.55104
Noatak adults from nearest established treeline	-32.4753	0.031828	3.54321
Noatak adults from nearest established treeline	-32.5197	0.0318263	3.54303
Noatak adults from nearest established treeline	-33.6214	0.031875	3.54845
Noatak adults from nearest established treeline	-34.2779	0.0320561	3.5686
Noatak adults from nearest established treeline	-34.3463	0.0318906	3.55019
Noatak adults from nearest established treeline	-34.3082	0.0320985	3.57333
Noatak adults from nearest established treeline	-35.6686	0.0321299	3.57682
Noatak adults from nearest established treeline	-36.4149	0.0326669	3.6366
Noatak adults from nearest established treeline	-36.0487	0.0322019	3.58484
Noatak adults from nearest established treeline	-37.6238	0.0322802	3.59356
Noatak adults from nearest established treeline	-38.3856	0.0325847	3.62745
Noatak adults from nearest established treeline	-37.5516	0.0323294	3.59904
Noatak adults from nearest established treeline	-36.8468	0.0321091	3.57451
Noatak adults from nearest established treeline	-36.4537	0.0319503	3.55683
Noatak adults from nearest established treeline	-36.2014	0.0318313	3.54358
Noatak adults from nearest established treeline	-36.41	0.0318944	3.55061
Noatak adults from nearest established treeline	-37.0434	0.0319578	3.55767
Noatak adults from nearest established treeline	-36.6049	0.0318936	3.55052
Noatak adults from nearest established treeline	-38.5522	0.0319439	3.55612
Noatak adults from nearest established treeline	-39.2776	0.0323848	3.6052
Noatak adults from nearest established treeline	-40.2915	0.0316128	3.51926
Noatak adults from nearest established treeline	-42.1398	0.0325225	3.62053
Noatak adults from nearest established treeline	-35.3751	0.0342541	3.81329
Noatak adults from nearest established treeline	-27.3633	0.0339948	3.78443
Noatak adults from nearest established treeline	-31.9995	0.0346739	3.86003
Noatak adults from nearest established treeline	102.285	0.064817	7.21568
Noatak adults from nearest established treeline	236.754	0.0634927	7.06826
Noatak adults from nearest established treeline	249.689	0.0631137	7.02606
Noatak adults from nearest established treeline	205.678	0.0645656	7.1877
Noatak adults from nearest established treeline	27.4489	0.0644842	7.17863
Noatak adults from nearest established treeline	21.2258	0.0631848	7.03398
Noatak adults from nearest established treeline	30.8015	0.0644137	7.17078
Noatak adults from nearest established treeline	29.5609	0.060847	6.77373
Noatak adults from nearest established treeline	251.423	0.0615527	6.85228
Noatak adults from nearest established treeline	234	0.0618744	6.8881
Noatak adults from nearest established treeline	207.534	0.0618841	6.88918
Noatak adults from nearest established treeline	94.6454	0.0624667	6.95403
Noatak adults from nearest established treeline	64.4193	0.0615166	6.84826
Noatak adults from nearest established treeline	47.31	0.0622186	6.92641
Noatak adults from nearest established treeline	49.6145	0.0627296	6.9833
Noatak adults from nearest established treeline	46.0326	0.0624895	6.95658
Noatak adults from nearest established treeline	30.4695	0.060958	6.78609
Noatak adults from nearest established treeline	34.6001	0.0589894	6.56693
Noatak adults from nearest established treeline	14.4058	0.0405708	4.51649
Noatak adults from nearest established treeline	-20.2346	0.0401211	4.46643
Noatak adults from nearest established treeline	-10.2109	0.0391375	4.35694
Noatak adults from nearest established treeline	0.93277	0.0403309	4.48979
Noatak adults from nearest established treeline	7.06033	0.0404248	4.50024
Noatak adults from nearest established treeline	7.19901	0.0405224	4.51111
Noatak adults from nearest established treeline	11.99	0.0402757	4.48364
Noatak adults from nearest established treeline	11.0073	0.03977	4.42735
Noatak adults from nearest established treeline	11.459	0.0395545	4.40336
Noatak adults from nearest established treeline	11.7388	0.0395215	4.39968
Noatak adults from nearest established treeline	13.4422	0.0390888	4.35151
Noatak adults from nearest established treeline	13.2039	0.0392462	4.36904
Noatak adults from nearest established treeline	13.112	0.0393373	4.37918
Noatak adults from nearest established treeline	13.4892	0.0393022	4.37527
Noatak adults from nearest established treeline	14.2728	0.0396442	4.41335
Noatak adults from nearest established treeline	19.9126	0.0397239	4.42221
Noatak adults from nearest established treeline	20.2125	0.0397944	4.43007
Noatak adults from nearest established treeline	20.2942	0.0398441	4.4356
Noatak adults from nearest established treeline	24.2942	0.0399753	4.4502
Noatak adults from nearest established treeline	22.61	0.0399005	4.44188
Noatak adults from nearest established treeline	27.6306	0.0398286	4.43387
Noatak adults from nearest established treeline	25.6331	0.0389359	4.3345
Noatak adults from nearest established treeline	25.2033	0.0389959	4.34117
Noatak adults from nearest established treeline	30.613	0.0395122	4.39865
Noatak adults from nearest established treeline	30.0779	0.0391375	4.35694
Noatak adults from nearest established treeline	31.3224	0.0393778	4.38369
Noatak adults from nearest established treeline	32.8816	0.0393181	4.37704
Noatak adults from nearest established treeline	34.8645	0.0393806	4.384
Noatak adults from nearest established treeline	36.5423	0.0390376	4.34581
Noatak adults from nearest established treeline	38.3122	0.0392478	4.36921
Noatak adults from nearest established treeline	38.0316	0.0391525	4.3586
Noatak adults from nearest established treeline	38.6953	0.0391812	4.36181
Noatak adults from nearest established treeline	48.1068	0.0400623	4.45988
Noatak adults from nearest established treeline	49.6421	0.0401511	4.46978
Noatak adults from nearest established treeline	50.2762	0.039529	4.40052
Noatak adults from nearest established treeline	48.9779	0.0391236	4.35539
Noatak adults from nearest established treeline	67.4891	0.0402968	4.486
Noatak adults from nearest established treeline	70.2821	0.0402188	4.47731
Noatak adults from nearest established treeline	33.4703	0.0370966	4.12973
Noatak adults from nearest established treeline	16.1825	0.0371276	4.13319
Noatak adults from nearest established treeline	5.81711	0.0368842	4.10609
Noatak adults from nearest established treeline	4.90958	0.0370326	4.12261
Noatak adults from nearest established treeline	3.79721	0.0368441	4.10162
Noatak adults from nearest established treeline	-10.5095	0.0372846	4.15067
Noatak adults from nearest established treeline	-11.5125	0.0375133	4.17613
Noatak adults from nearest established treeline	-11.6401	0.0386527	4.30297
Noatak adults from nearest established treeline	-9.87433	0.0370626	4.12595
Noatak adults from nearest established treeline	-11.2245	0.0378753	4.21642
Noatak adults from nearest established treeline	-10.1798	0.037983	4.22842
Noatak adults from nearest established treeline	0.210754	0.0375945	4.18516
Noatak adults from nearest established treeline	3.05133	0.0378547	4.21413
Noatak adults from nearest established treeline	3.30283	0.037817	4.20993
Noatak adults from nearest established treeline	5.34949	0.0378228	4.21058
Noatak adults from nearest established treeline	11.9051	0.0369647	4.11505
Noatak adults from nearest established treeline	26.9093	0.0369658	4.11518
Noatak adults from nearest established treeline	13.9923	0.0385185	4.28803
Noatak adults from nearest established treeline	20.9329	0.0385909	4.29609
Noatak adults from nearest established treeline	31.7279	0.038755	4.31436
Noatak adults from nearest established treeline	29.948	0.0383668	4.27114
Noatak adults from nearest established treeline	34.714	0.0386435	4.30195
Noatak adults from nearest established treeline	2.41678	0.0357183	3.9763
Noatak adults from nearest established treeline	136.545	0.0350364	3.90039
Noatak adults from nearest established treeline	151.928	0.0354068	3.94162
Noatak adults from nearest established treeline	98.2122	0.0348264	3.87701
Noatak adults from nearest established treeline	22.6024	0.0353663	3.93711
Noatak adults from nearest established treeline	22.0489	0.0353243	3.93244
Noatak adults from nearest established treeline	27.0445	0.0358739	3.99362
Noatak adults from nearest established treeline	26.4835	0.036389	4.05097
Noatak adults from nearest established treeline	19.7015	0.0358066	3.98612
Noatak adults from nearest established treeline	17.1722	0.0360493	4.01314
Noatak adults from nearest established treeline	9.89291	0.036237	4.03404
Noatak adults from nearest established treeline	9.12589	0.0363428	4.04582
Noatak adults from nearest established treeline	2.14594	0.0358406	3.98992
Noatak adults from nearest established treeline	-2.42273	0.035943	4.00132
Noatak adults from nearest established treeline	-7.31174	0.0362222	4.0324
Noatak adults from nearest established treeline	4.48044	0.0364232	4.05477
Noatak adults from nearest established treeline	6.23398	0.036289	4.03983
Noatak adults from nearest established treeline	6.1676	0.0363673	4.04855
Noatak adults from nearest established treeline	8.61014	0.0362033	4.03029
Noatak adults from nearest established treeline	222.872	0.0411421	4.5801
Noatak adults from nearest established treeline	112.008	0.0347003	3.86297
Noatak adults from nearest established treeline	81.2442	0.0341078	3.79701
Noatak adults from nearest established treeline	82.2654	0.0340947	3.79555
Noatak adults from nearest established treeline	64.2583	0.0337109	3.75283
Noatak adults from nearest established treeline	62.7683	0.0337933	3.762
Noatak adults from nearest established treeline	59.999	0.033776	3.76008
Noatak adults from nearest established treeline	55.7679	0.0342993	3.81833
Noatak adults from nearest established treeline	40.7498	0.03461	3.85292
Noatak adults from nearest established treeline	28.6244	0.0340187	3.78709
Noatak adults from nearest established treeline	27.9575	0.0340248	3.78777
Noatak adults from nearest established treeline	34.7884	0.0341562	3.8024
Noatak adults from nearest established treeline	24.6062	0.0332922	3.70622
Noatak adults from nearest established treeline	20.7836	0.0336612	3.7473
Noatak adults from nearest established treeline	15.4539	0.0338872	3.77246
Noatak adults from nearest established treeline	10.7885	0.0339558	3.78009
Noatak adults from nearest established treeline	8.5939	0.0339684	3.78149
Noatak adults from nearest established treeline	4.48212	0.0346516	3.85755
Noatak adults from nearest established treeline	3.74854	0.0347623	3.86987
Noatak adults from nearest established treeline	51.1977	0.0312447	3.47828
Noatak adults from nearest established treeline	50.3537	0.0315537	3.51268
Noatak adults from nearest established treeline	49.0126	0.0316435	3.52267
Noatak adults from nearest established treeline	56.1931	0.031239	3.47764
Noatak adults from nearest established treeline	45.8338	0.031939	3.55558
Noatak adults from nearest established treeline	42.0789	0.0319598	3.55789
Noatak adults from nearest established treeline	32.8236	0.0321903	3.58354
Noatak adults from nearest established treeline	30.4341	0.0322923	3.5949
Noatak adults from nearest established treeline	26.9161	0.0318631	3.54713
Noatak adults from nearest established treeline	27.0255	0.0317793	3.5378
Noatak adults from nearest established treeline	39.9383	0.0311176	3.46413
Noatak adults from nearest established treeline	82.6314	0.0297822	3.31547
Noatak adults from nearest established treeline	78.445	0.0302743	3.37025
Noatak adults from nearest established treeline	89.271	0.0298357	3.32143
Noatak adults from nearest established treeline	89.521	0.0298758	3.32588
Noatak adults from nearest established treeline	88.1849	0.0299771	3.33717
Noatak adults from nearest established treeline	106.873	0.0292896	3.26063
Noatak adults from nearest established treeline	59.3297	0.0299543	3.33463
Noatak adults from nearest established treeline	60.1453	0.0298701	3.32526
Noatak adults from nearest established treeline	56.2575	0.0300761	3.34819
Noatak adults from nearest established treeline	55.4394	0.0301394	3.35524
Noatak adults from nearest established treeline	55.1634	0.0301264	3.35379
Noatak adults from nearest established treeline	55.6098	0.0301047	3.35137
Noatak adults from nearest established treeline	52.1046	0.0302597	3.36863
Noatak adults from nearest established treeline	52.4152	0.0302228	3.36452
Noatak adults from nearest established treeline	44.1377	0.0304504	3.38985
Noatak adults from nearest established treeline	41.9323	0.0304511	3.38993
Noatak adults from nearest established treeline	51.7639	0.0297316	3.30984
Noatak adults from nearest established treeline	97.3938	0.0287723	3.20304
Noatak adults from nearest established treeline	108.884	0.0279072	3.10674
Noatak adults from nearest established treeline	142.459	0.0269718	3.0026
Noatak adults from nearest established treeline	121.939	0.0283489	3.15591
Noatak adults from nearest established treeline	123.574	0.0273742	3.0474
Noatak adults from nearest established treeline	123.751	0.0273687	3.04679
Noatak adults from nearest established treeline	177.598	0.0327458	3.64539
Noatak adults from nearest established treeline	177.174	0.032837	3.65554
Noatak adults from nearest established treeline	175.664	0.0329733	3.67072
Noatak adults from nearest established treeline	166.439	0.0261158	2.90732
Noatak adults from nearest established treeline	162.973	0.02624	2.92114
Noatak adults from nearest established treeline	163.282	0.0262509	2.92235
Noatak adults from nearest established treeline	180.238	0.0258703	2.87998
Noatak adults from nearest established treeline	158.6	0.0257345	2.86487
Noatak adults from nearest established treeline	162.055	0.0255173	2.84069
Noatak adults from nearest established treeline	159.096	0.0254728	2.83573
Noatak adults from nearest established treeline	154.831	0.0257547	2.86711
Noatak adults from nearest established treeline	248.101	0.0299911	3.33873
Noatak adults from nearest established treeline	241.543	0.0300584	3.34621
Noatak adults from nearest established treeline	244.215	0.0302432	3.36679
Noatak adults from nearest established treeline	232.328	0.0301516	3.3566
Noatak adults from nearest established treeline	216.933	0.0307512	3.42334
Noatak adults from nearest established treeline	215.967	0.0307704	3.42548
Noatak adults from nearest established treeline	218.758	0.0306095	3.40757
Noatak adults from nearest established treeline	218.758	0.0306246	3.40925
Noatak adults from nearest established treeline	241.952	0.0295057	3.28469
Noatak adults from nearest established treeline	248.678	0.0293304	3.26517
Noatak adults from nearest established treeline	246.377	0.0294557	3.27912
Noatak adults from nearest established treeline	247.501	0.0294528	3.27881
Noatak adults from nearest established treeline	247.309	0.0293937	3.27222
[truncated: 3,656 more rows]

## Sheet: Fig.2b
Reference	diff.m.asl	diff.lat.deg	diff.dist.N.km
Noatak seedlings from nearest adult	-127.629	0.141502	15.7526
Noatak seedlings from nearest adult	-138.511	0.192027	21.3772
Noatak seedlings from nearest adult	-1.94083	0.000502	0.0558846
Noatak seedlings from nearest adult	-1.94083	0.000502	0.0558846
Noatak seedlings from nearest adult	-1.83585	0.000668	0.0743643
Noatak seedlings from nearest adult	-3.00171	0.001142	0.127132
Noatak seedlings from nearest adult	-4.00128	0.001479	0.164648
Noatak seedlings from nearest adult	232.104	0.00101023	0.112463
Noatak seedlings from nearest adult	228.289	0.00146023	0.162558
Noatak seedlings from nearest adult	228.289	0.00146023	0.162558
Noatak seedlings from nearest adult	9.72717	0.00081772	0.0910318
Noatak seedlings from nearest adult	124.587	0.00972211	1.0823
Noatak seedlings from nearest adult	62.5044	0.0157684	1.7554
Noatak seedlings from nearest adult	91.9498	0.001751	0.194928
Noatak seedlings from nearest adult	126.467	0.001111	0.123681
Noatak seedlings from nearest adult	125.864	0.001123	0.125017
Noatak seedlings from nearest adult	98.8113	0.002153	0.23968
Noatak seedlings from nearest adult	77.9619	0.002513	0.279757
Noatak seedlings from nearest adult	8.81421	0.005463	0.608162
Noatak seedlings from nearest adult	7.94891	0.005483	0.610389
Noatak seedlings from nearest adult	148.73	0.009404	1.04689
Noatak seedlings from nearest adult	155.445	0.009524	1.06025
Noatak seedlings from nearest adult	167.029	0.009884	1.10033
Noatak seedlings from nearest adult	167.029	0.009884	1.10033
Noatak seedlings from nearest adult	316.209	0.0182561	2.03234
Noatak seedlings from nearest adult	311.94	0.0184261	2.05126
Noatak seedlings from nearest adult	172.142	0.010344	1.15153
Noatak seedlings from nearest adult	170.518	0.010364	1.15376
Noatak seedlings from nearest adult	172.066	0.010504	1.16935
Noatak seedlings from nearest adult	27.5843	0.00143794	0.160077
Noatak seedlings from nearest adult	5.26764	0.00069518	0.0773901
Noatak seedlings from nearest adult	5.72888	0.00050946	0.0567151
Noatak seedlings from nearest adult	13.0297	0.00109278	0.121653
Noatak seedlings from nearest adult	2.24295	0.00054841	0.0610511
Noatak seedlings from nearest adult	6.85437	0.0004592	0.0511199
Noatak seedlings from nearest adult	2.87054	0.00076841	0.0855424
Noatak seedlings from nearest adult	2.87054	0.00076841	0.0855424
Noatak seedlings from nearest adult	13.293	0.0006792	0.0756112
Noatak seedlings from nearest adult	6.81836	0.0007992	0.08897
Noatak seedlings from nearest adult	6.20004	0.00062471	0.0695451
Noatak seedlings from nearest adult	0.279236	0.00044925	0.0500122
Noatak seedlings from nearest adult	59.4274	0.00262181	0.29187
Noatak seedlings from nearest adult	18.767	0.00259507	0.288893
Noatak seedlings from nearest adult	-215.681	0.00332699	0.370373
Noatak seedlings from nearest adult	392.512	0.0787678	8.76874
Noatak seedlings from nearest adult	-15.6016	0.00061071	0.0679866
Noatak seedlings from nearest adult	-15.6933	0.00064071	0.0713263
Noatak seedlings from nearest adult	-16.7606	0.00095071	0.105837
Noatak seedlings from nearest adult	-16.7606	0.00095071	0.105837
Noatak seedlings from nearest adult	59.1918	0.0031292	0.348355
Noatak seedlings from nearest adult	59.1918	0.0031292	0.348355
Noatak seedlings from nearest adult	59.1918	0.0031292	0.348355
Noatak seedlings from nearest adult	59.1918	0.0031292	0.348355
Noatak seedlings from nearest adult	59.1918	0.0031292	0.348355
Noatak seedlings from nearest adult	59.1918	0.0031292	0.348355
Noatak seedlings from nearest adult	59.1918	0.0031292	0.348355
Noatak seedlings from nearest adult	59.1918	0.0031292	0.348355
Noatak seedlings from nearest adult	21.4481	0.00054884	0.061099
Noatak seedlings from nearest adult	9.73746	0.00462287	0.514636
Noatak seedlings from nearest adult	-3.85107	0.0094699	1.05423
Noatak seedlings from nearest adult	88.6708	0.0103299	1.14996
Noatak seedlings from nearest adult	-9.29642	0.00054544	0.0607205
Noatak seedlings from nearest adult	5.95859	0.00062793	0.0699036
Noatak seedlings from nearest adult	5.95859	0.00062793	0.0699036
Noatak seedlings from nearest adult	5.65802	0.00066193	0.0736886
Noatak seedlings from nearest adult	5.65802	0.00066193	0.0736886
Noatak seedlings from nearest adult	91.2775	0.00506434	0.563782
Noatak seedlings from nearest adult	102.446	0.00594434	0.661747
Noatak seedlings from nearest adult	102.446	0.00594434	0.661747
Noatak seedlings from nearest adult	102.446	0.00594434	0.661747
Noatak seedlings from nearest adult	102.446	0.00594434	0.661747
Noatak seedlings from nearest adult	102.446	0.00594434	0.661747
Noatak seedlings from nearest adult	99.4706	0.00647434	0.720749
Noatak seedlings from nearest adult	97.8201	0.00677434	0.754146
Noatak seedlings from nearest adult	30.3038	0.00067554	0.0752037
Noatak seedlings from nearest adult	52.0794	0.00200254	0.222931
Noatak seedlings from nearest adult	34.9766	0.00059475	0.0662099
Noatak seedlings from nearest adult	33.0135	0.00087475	0.0973806
Noatak seedlings from nearest adult	31.9256	0.00101475	0.112966
Noatak seedlings from nearest adult	125.71	0.010028	1.11636
Noatak seedlings from nearest adult	124.242	0.010063	1.12026
Noatak seedlings from nearest adult	19.4691	0.00102722	0.114354
Noatak seedlings from nearest adult	-1.27426	0.00047575	0.0529623
Noatak seedlings from nearest adult	2.56088	0.00050972	0.056744
Noatak seedlings from nearest adult	58.9079	0.016051	1.78686
Noatak seedlings from nearest adult	-21.8916	0.0055344	0.616111
Noatak seedlings from nearest adult	-21.8916	0.0055344	0.616111
Noatak seedlings from nearest adult	183.979	0.026512	2.95141
Noatak seedlings from nearest adult	-43.8972	0.0150844	1.67925
Noatak seedlings from nearest adult	-63.5682	0.0218844	2.43626
Noatak seedlings from nearest adult	-66.2254	0.0235944	2.62662
Noatak seedlings from nearest adult	-65.053	0.0258444	2.8771
Noatak seedlings from nearest adult	-67.6874	0.0286044	3.18435
Noatak seedlings from nearest adult	-71.9013	0.0549944	6.12219
Noatak seedlings from nearest adult	-71.9013	0.0549944	6.12219
Noatak seedlings from nearest adult	-127.5	0.141302	15.7303
Noatak seedlings from nearest adult	-71.8972	0.0550344	6.12664
Noatak seedlings from nearest adult	-127.224	0.141082	15.7058
Noatak seedlings from nearest adult	-127.327	0.141262	15.7259
Noatak seedlings from nearest adult	-127.327	0.141262	15.7259
Noatak seedlings from nearest adult	-127.431	0.141402	15.7415
Noatak seedlings from nearest adult	-127.58	0.141432	15.7448
Noatak seedlings from nearest adult	-127.409	0.141462	15.7481
Noatak seedlings from nearest adult	-127.695	0.141592	15.7626
Noatak seedlings from nearest adult	-127.415	0.143522	15.9775
Noatak seedlings from nearest adult	-129.792	0.146082	16.2625
Noatak seedlings from nearest adult	-142.736	0.253972	28.2732
Noatak seedlings from nearest adult	-152.928	0.263562	29.3408

## Sheet: Fig.2cd
Year.class	Height	Dist.N	Gain.m.asl	Year
(1.92e+03,1.93e+03]	Juveniles	6.35826	21.6247	1925
(1.93e+03,1.94e+03]	Juveniles	6.35826	79.6564	1935
(1.94e+03,1.95e+03]	Juveniles	6.35826	79.6564	1945
(1.95e+03,1.96e+03]	Juveniles	7.80023	84.4699	1955
(1.96e+03,1.97e+03]	Juveniles	7.80023	337.16	1965
(1.97e+03,1.98e+03]	Juveniles	26.2837	417.591	1975
(1.98e+03,1.99e+03]	Juveniles	26.8117	417.591	1985
(1.99e+03,2e+03]	Juveniles	39.7356	417.591	1995
(1.9e+03,1.91e+03]	Juveniles	6.35606	21.6247	1905
(2e+03,2.01e+03]	Juveniles	39.7356	417.591	2005
(1.91e+03,1.92e+03]	Adults	5.65654	213.682	1915
(1.92e+03,1.93e+03]	Adults	6.05914	213.682	1925
(1.93e+03,1.94e+03]	Adults	6.86372	234.068	1935
(1.94e+03,1.95e+03]	Adults	8.77504	234.068	1945
(1.95e+03,1.96e+03]	Adults	17.1504	247.239	1955
(1.96e+03,1.97e+03]	Adults	17.1504	275.321	1965
(1.97e+03,1.98e+03]	Adults	17.1504	275.321	1975
(1.98e+03,1.99e+03]	Adults	17.1504	275.321	1985
(1.99e+03,2e+03]	Adults	17.1504	275.321	1995
(1.9e+03,1.91e+03]	Adults	5.33644	213.682	1905
