# Supplementary material for: Sufficient conditions for rapid range expansion of a boreal conifer
Source: Nature. 2022 Aug 10;608(7923):546–51. doi: 10.1038/s41586-022-05093-2 (PMC9385489; doi:10.1038/s41586-022-05093-2)
Supplement: Supplementary file 8 — Source Data Fig. 3 [file 41586_2022_5093_MOESM8_ESM.xlsx]

## Sheet: RingIndices
year	age.class	samp.depth	growth.metric	growth.value	growth.value.se
1952	adult (>30y)	7	bai.cm2	0.689082	0.304649
1952	adult (>30y)	7	rwi.ar	0.997712	0.0706074
1952	adult (>30y)	7	rw.mm	0.8	0.180818
1953	adult (>30y)	8	bai.cm2	0.508482	0.136956
1953	adult (>30y)	8	rwi.ar	0.81997	0.0669171
1953	adult (>30y)	8	rw.mm	0.6875	0.115337
1954	adult (>30y)	10	bai.cm2	0.483248	0.132597
1954	adult (>30y)	10	rwi.ar	0.827134	0.0401516
1954	adult (>30y)	10	rw.mm	0.577	0.0976621
1955	adult (>30y)	13	bai.cm2	0.659721	0.14411
1955	adult (>30y)	13	rwi.ar	0.998495	0.0578787
1955	adult (>30y)	13	rw.mm	0.924615	0.16947
1956	adult (>30y)	13	bai.cm2	0.653717	0.152627
1956	adult (>30y)	13	rwi.ar	0.825223	0.0524491
1956	adult (>30y)	13	rw.mm	0.758462	0.127731
1957	adult (>30y)	13	bai.cm2	0.765648	0.159694
1957	adult (>30y)	13	rwi.ar	0.963065	0.0443335
1957	adult (>30y)	13	rw.mm	0.865385	0.119129
1958	adult (>30y)	13	bai.cm2	1.06486	0.214731
1958	adult (>30y)	13	rwi.ar	0.96676	0.0615364
1958	adult (>30y)	13	rw.mm	1.11	0.190179
1959	adult (>30y)	13	bai.cm2	0.957804	0.168486
1959	adult (>30y)	13	rwi.ar	0.827597	0.0394556
1959	adult (>30y)	13	rw.mm	0.93	0.143928
1960	adult (>30y)	13	bai.cm2	1.59594	0.314845
1960	adult (>30y)	13	rwi.ar	1.2264	0.0662875
1960	adult (>30y)	13	rw.mm	1.38538	0.164022
1961	adult (>30y)	13	bai.cm2	1.61582	0.460404
1961	adult (>30y)	13	rwi.ar	0.82016	0.0696113
1961	adult (>30y)	13	rw.mm	1.14692	0.152477
1962	adult (>30y)	15	bai.cm2	1.46281	0.321691
1962	adult (>30y)	15	rwi.ar	0.944486	0.0599957
1962	adult (>30y)	15	rw.mm	1.09333	0.147689
1963	adult (>30y)	17	bai.cm2	1.42577	0.305334
1963	adult (>30y)	17	rwi.ar	0.94075	0.0662069
1963	adult (>30y)	17	rw.mm	1.06353	0.195115
1964	adult (>30y)	18	bai.cm2	1.24544	0.256658
1964	adult (>30y)	18	rwi.ar	0.857761	0.0552569
1964	adult (>30y)	18	rw.mm	0.877222	0.124475
1965	adult (>30y)	19	bai.cm2	1.22459	0.289825
1965	adult (>30y)	19	rwi.ar	0.913416	0.0392447
1965	adult (>30y)	19	rw.mm	0.834211	0.105479
1966	adult (>30y)	20	bai.cm2	1.22472	0.239693
1966	adult (>30y)	20	rwi.ar	0.970962	0.0351915
1966	adult (>30y)	20	rw.mm	0.867	0.106198
1967	adult (>30y)	23	bai.cm2	1.06926	0.218214
1967	adult (>30y)	23	rwi.ar	0.820503	0.025265
1967	adult (>30y)	23	rw.mm	0.733043	0.0904609
1968	adult (>30y)	25	bai.cm2	1.23155	0.279966
1968	adult (>30y)	25	rwi.ar	0.994284	0.0430301
1968	adult (>30y)	25	rw.mm	0.8492	0.112824
1969	adult (>30y)	26	bai.cm2	1.04653	0.268156
1969	adult (>30y)	26	rwi.ar	0.837525	0.0402121
1969	adult (>30y)	26	rw.mm	0.682308	0.0872791
1970	adult (>30y)	26	bai.cm2	1.20322	0.28897
1970	adult (>30y)	26	rwi.ar	0.975795	0.029821
1970	adult (>30y)	26	rw.mm	0.799615	0.0874695
1971	adult (>30y)	28	bai.cm2	1.04021	0.284486
1971	adult (>30y)	28	rwi.ar	0.835219	0.0287374
1971	adult (>30y)	28	rw.mm	0.663571	0.0874283
1972	adult (>30y)	29	bai.cm2	1.12387	0.294541
1972	adult (>30y)	29	rwi.ar	0.930203	0.0404995
1972	adult (>30y)	29	rw.mm	0.743103	0.105725
1973	adult (>30y)	30	bai.cm2	0.899967	0.232487
1973	adult (>30y)	30	rwi.ar	0.780657	0.0200603
1973	adult (>30y)	30	rw.mm	0.553	0.0766934
1974	adult (>30y)	31	bai.cm2	1.0402	0.269476
1974	adult (>30y)	31	rwi.ar	0.938232	0.037846
1974	adult (>30y)	31	rw.mm	0.674839	0.0933393
1975	adult (>30y)	32	bai.cm2	0.94032	0.271016
1975	adult (>30y)	32	rwi.ar	0.848646	0.0261413
1975	adult (>30y)	32	rw.mm	0.59125	0.075718
1976	adult (>30y)	34	bai.cm2	1.12972	0.315433
1976	adult (>30y)	34	rwi.ar	0.964172	0.0358343
1976	adult (>30y)	34	rw.mm	0.703235	0.0913844
1977	adult (>30y)	38	bai.cm2	1.25747	0.325026
1977	adult (>30y)	38	rwi.ar	0.992179	0.024517
1977	adult (>30y)	38	rw.mm	0.773421	0.0902252
1978	adult (>30y)	40	bai.cm2	1.00896	0.22138
1978	adult (>30y)	40	rwi.ar	0.893617	0.0362184
1978	adult (>30y)	40	rw.mm	0.72725	0.063074
1979	adult (>30y)	47	bai.cm2	1.19483	0.241469
1979	adult (>30y)	47	rwi.ar	1.07442	0.0451399
1979	adult (>30y)	47	rw.mm	0.935745	0.0819528
1980	adult (>30y)	54	bai.cm2	1.23632	0.255431
1980	adult (>30y)	54	rwi.ar	1.01597	0.0307742
1980	adult (>30y)	54	rw.mm	0.981481	0.0841359
1981	adult (>30y)	57	bai.cm2	0.851223	0.190556
1981	adult (>30y)	57	rwi.ar	0.695038	0.0256638
1981	adult (>30y)	57	rw.mm	0.63614	0.0556612
1982	adult (>30y)	62	bai.cm2	1.16376	0.266317
1982	adult (>30y)	62	rwi.ar	1.04268	0.030329
1982	adult (>30y)	62	rw.mm	0.871129	0.0720381
1983	adult (>30y)	70	bai.cm2	0.984513	0.223379
1983	adult (>30y)	70	rwi.ar	0.896089	0.0276711
1983	adult (>30y)	70	rw.mm	0.785	0.0616471
1984	adult (>30y)	77	bai.cm2	0.997442	0.233717
1984	adult (>30y)	77	rwi.ar	0.870167	0.0211547
1984	adult (>30y)	77	rw.mm	0.754805	0.0634292
1985	adult (>30y)	81	bai.cm2	0.976416	0.234364
1985	adult (>30y)	81	rwi.ar	0.874932	0.0161997
1985	adult (>30y)	81	rw.mm	0.718148	0.0583471
1986	adult (>30y)	84	bai.cm2	0.826332	0.179402
1986	adult (>30y)	84	rwi.ar	0.797818	0.0194238
1986	adult (>30y)	84	rw.mm	0.595238	0.0439326
1987	adult (>30y)	85	bai.cm2	0.761432	0.149391
1987	adult (>30y)	85	rwi.ar	0.888009	0.0146508
1987	adult (>30y)	85	rw.mm	0.628706	0.0389407
1988	adult (>30y)	91	bai.cm2	0.786094	0.137824
1988	adult (>30y)	91	rwi.ar	0.922529	0.0147954
1988	adult (>30y)	91	rw.mm	0.688462	0.0426322
1989	adult (>30y)	96	bai.cm2	0.864757	0.16484
1989	adult (>30y)	96	rwi.ar	0.877308	0.0170135
1989	adult (>30y)	96	rw.mm	0.678854	0.0449002
1990	adult (>30y)	99	bai.cm2	1.04005	0.2102
1990	adult (>30y)	99	rwi.ar	0.995473	0.0217391
1990	adult (>30y)	99	rw.mm	0.866768	0.0551419
1991	adult (>30y)	105	bai.cm2	1.20518	0.240176
1991	adult (>30y)	105	rwi.ar	0.935412	0.0199409
1991	adult (>30y)	105	rw.mm	0.90981	0.0565211
1992	adult (>30y)	108	bai.cm2	1.48731	0.304206
1992	adult (>30y)	108	rwi.ar	0.984549	0.0171096
1992	adult (>30y)	108	rw.mm	1.04056	0.0659975
1993	adult (>30y)	111	bai.cm2	1.37198	0.259499
1993	adult (>30y)	111	rwi.ar	0.83755	0.0226904
1993	adult (>30y)	111	rw.mm	0.953964	0.060346
1994	adult (>30y)	111	bai.cm2	1.35491	0.242982
1994	adult (>30y)	111	rwi.ar	0.865878	0.0180472
1994	adult (>30y)	111	rw.mm	0.907027	0.0544496
1995	adult (>30y)	114	bai.cm2	1.33576	0.250832
1995	adult (>30y)	114	rwi.ar	0.885528	0.0166414
1995	adult (>30y)	114	rw.mm	0.889035	0.0496141
1996	adult (>30y)	116	bai.cm2	1.58286	0.27221
1996	adult (>30y)	116	rwi.ar	0.988543	0.0196103
1996	adult (>30y)	116	rw.mm	1.0506	0.0547503
1996	juvenile (<30y)	9	bai.cm2	0.228035	0.0983494
1996	juvenile (<30y)	9	rwi.ar	0.744844	0.0510624
1996	juvenile (<30y)	9	rw.mm	0.576667	0.126853
1997	adult (>30y)	117	bai.cm2	1.9185	0.305453
1997	adult (>30y)	117	rwi.ar	1.03563	0.0196631
1997	adult (>30y)	117	rw.mm	1.22795	0.0633113
1997	juvenile (<30y)	10	bai.cm2	0.322593	0.113396
1997	juvenile (<30y)	10	rwi.ar	0.859997	0.0540493
1997	juvenile (<30y)	10	rw.mm	0.734	0.132524
1998	adult (>30y)	117	bai.cm2	1.96083	0.286999
1998	adult (>30y)	117	rwi.ar	0.923083	0.0233697
1998	adult (>30y)	117	rw.mm	1.1965	0.0598628
1998	juvenile (<30y)	14	bai.cm2	0.567967	0.204091
1998	juvenile (<30y)	14	rwi.ar	0.95965	0.0876959
1998	juvenile (<30y)	14	rw.mm	1.01929	0.227303
1999	adult (>30y)	118	bai.cm2	2.73023	0.333043
1999	adult (>30y)	118	rwi.ar	1.21999	0.0263227
1999	adult (>30y)	118	rw.mm	1.63203	0.0769341
1999	juvenile (<30y)	17	bai.cm2	0.756964	0.232423
1999	juvenile (<30y)	17	rwi.ar	0.917136	0.0476234
1999	juvenile (<30y)	17	rw.mm	1.21	0.214313
2000	adult (>30y)	118	bai.cm2	2.25336	0.26485
2000	adult (>30y)	118	rwi.ar	0.801485	0.0192097
2000	adult (>30y)	118	rw.mm	1.30415	0.0556156
2000	juvenile (<30y)	19	bai.cm2	0.632346	0.18013
2000	juvenile (<30y)	19	rwi.ar	0.792793	0.0388153
2000	juvenile (<30y)	19	rw.mm	0.950526	0.145838
2001	adult (>30y)	118	bai.cm2	2.41711	0.268434
2001	adult (>30y)	118	rwi.ar	0.937713	0.018799
2001	adult (>30y)	118	rw.mm	1.31068	0.0541677
2001	juvenile (<30y)	19	bai.cm2	0.745865	0.215834
2001	juvenile (<30y)	19	rwi.ar	0.866082	0.0360451
2001	juvenile (<30y)	19	rw.mm	0.998421	0.153797
2002	adult (>30y)	118	bai.cm2	2.30393	0.278137
2002	adult (>30y)	118	rwi.ar	0.840727	0.0201953
2002	adult (>30y)	118	rw.mm	1.17729	0.0582731
2002	juvenile (<30y)	20	bai.cm2	0.604266	0.182602
2002	juvenile (<30y)	20	rwi.ar	0.754592	0.030559
2002	juvenile (<30y)	20	rw.mm	0.793	0.116468
2003	adult (>30y)	118	bai.cm2	2.49414	0.283643
2003	adult (>30y)	118	rwi.ar	0.956701	0.0150752
2003	adult (>30y)	118	rw.mm	1.2178	0.0533405
2003	juvenile (<30y)	20	bai.cm2	0.725328	0.200118
2003	juvenile (<30y)	20	rwi.ar	0.858249	0.0274018
2003	juvenile (<30y)	20	rw.mm	0.8755	0.119275
2004	adult (>30y)	118	bai.cm2	4.01855	0.455594
2004	adult (>30y)	118	rwi.ar	1.27641	0.0296467
2004	adult (>30y)	118	rw.mm	1.79441	0.0850272
2004	juvenile (<30y)	24	bai.cm2	1.09075	0.356768
2004	juvenile (<30y)	24	rwi.ar	1.04063	0.0424353
2004	juvenile (<30y)	24	rw.mm	1.19083	0.185362
2005	adult (>30y)	118	bai.cm2	3.77423	0.415932
2005	adult (>30y)	118	rwi.ar	0.936187	0.0284243
2005	adult (>30y)	118	rw.mm	1.62678	0.0703396
2005	juvenile (<30y)	27	bai.cm2	0.789773	0.192979
2005	juvenile (<30y)	27	rwi.ar	0.7584	0.034989
2005	juvenile (<30y)	27	rw.mm	0.886667	0.105348
2006	adult (>30y)	118	bai.cm2	3.56407	0.388818
2006	adult (>30y)	118	rwi.ar	0.878634	0.0295965
2006	adult (>30y)	118	rw.mm	1.46932	0.0655226
2006	juvenile (<30y)	29	bai.cm2	0.746941	0.165363
2006	juvenile (<30y)	29	rwi.ar	0.829807	0.0388406
2006	juvenile (<30y)	29	rw.mm	0.883793	0.0863125
2007	adult (>30y)	118	bai.cm2	5.10973	0.537147
2007	adult (>30y)	118	rwi.ar	1.30315	0.0260793
2007	adult (>30y)	118	rw.mm	2.02644	0.0909073
2007	juvenile (<30y)	29	bai.cm2	1.17546	0.307447
2007	juvenile (<30y)	29	rwi.ar	1.00088	0.0348919
2007	juvenile (<30y)	29	rw.mm	1.22414	0.131207
2008	adult (>30y)	118	bai.cm2	4.03105	0.372976
2008	adult (>30y)	118	rwi.ar	0.768043	0.0266554
2008	adult (>30y)	118	rw.mm	1.545	0.0592981
2008	juvenile (<30y)	31	bai.cm2	0.942762	0.208218
2008	juvenile (<30y)	31	rwi.ar	0.749947	0.0301995
2008	juvenile (<30y)	31	rw.mm	0.969677	0.0908508
2009	adult (>30y)	118	bai.cm2	5.29719	0.490445
2009	adult (>30y)	118	rwi.ar	1.18362	0.0235317
2009	adult (>30y)	118	rw.mm	1.91763	0.0731627
2009	juvenile (<30y)	32	bai.cm2	1.35287	0.298697
2009	juvenile (<30y)	32	rwi.ar	0.997849	0.0314406
2009	juvenile (<30y)	32	rw.mm	1.29688	0.12404
2010	adult (>30y)	118	bai.cm2	5.2987	0.465632
2010	adult (>30y)	118	rwi.ar	0.988179	0.0236639
2010	adult (>30y)	118	rw.mm	1.86373	0.069573
2010	juvenile (<30y)	32	bai.cm2	1.49571	0.285434
2010	juvenile (<30y)	32	rwi.ar	0.927428	0.0347395
2010	juvenile (<30y)	32	rw.mm	1.32187	0.111259
2011	adult (>30y)	118	bai.cm2	5.45545	0.434438
2011	adult (>30y)	118	rwi.ar	1.05675	0.0307033
2011	adult (>30y)	118	rw.mm	1.90881	0.0670009
2011	juvenile (<30y)	32	bai.cm2	1.63178	0.309689
2011	juvenile (<30y)	32	rwi.ar	0.929037	0.0357049
2011	juvenile (<30y)	32	rw.mm	1.35625	0.113932
2012	adult (>30y)	118	bai.cm2	6.63949	0.526088
2012	adult (>30y)	118	rwi.ar	1.15853	0.0241556
2012	adult (>30y)	118	rw.mm	2.16483	0.0752825
2012	juvenile (<30y)	32	bai.cm2	2.00858	0.434697
2012	juvenile (<30y)	32	rwi.ar	0.956345	0.0621218
2012	juvenile (<30y)	32	rw.mm	1.5075	0.14809
2013	adult (>30y)	118	bai.cm2	8.09459	0.625005
2013	adult (>30y)	118	rwi.ar	1.28131	0.032315
2013	adult (>30y)	118	rw.mm	2.55059	0.098262
2013	juvenile (<30y)	32	bai.cm2	2.90628	0.673015
2013	juvenile (<30y)	32	rwi.ar	1.17498	0.0439967
2013	juvenile (<30y)	32	rw.mm	1.92969	0.196573
2014	adult (>30y)	118	bai.cm2	7.53267	0.609266
2014	adult (>30y)	118	rwi.ar	0.889843	0.0236134
2014	adult (>30y)	118	rw.mm	2.22169	0.0833826
2014	juvenile (<30y)	32	bai.cm2	2.55939	0.511528
2014	juvenile (<30y)	32	rwi.ar	0.859831	0.0428274
2014	juvenile (<30y)	32	rw.mm	1.60469	0.131823
2015	adult (>30y)	118	bai.cm2	8.83626	0.651735
2015	adult (>30y)	118	rwi.ar	1.23468	0.0250206
2015	adult (>30y)	118	rw.mm	2.51661	0.0806944
2015	juvenile (<30y)	32	bai.cm2	3.34803	0.570417
2015	juvenile (<30y)	32	rwi.ar	1.2443	0.0394926
2015	juvenile (<30y)	32	rw.mm	2.0425	0.127966
2016	adult (>30y)	118	bai.cm2	9.46886	0.699409
2016	adult (>30y)	118	rwi.ar	1.13636	0.025661
2016	adult (>30y)	118	rw.mm	2.5728	0.0904721
2016	juvenile (<30y)	32	bai.cm2	4.1082	0.682773
2016	juvenile (<30y)	32	rwi.ar	1.15577	0.0481147
2016	juvenile (<30y)	32	rw.mm	2.28219	0.165582
2017	adult (>30y)	118	bai.cm2	11.284	0.817596
2017	adult (>30y)	118	rwi.ar	1.28592	0.0279615
2017	adult (>30y)	118	rw.mm	2.89025	0.0974599
2017	juvenile (<30y)	32	bai.cm2	4.95547	0.809258
2017	juvenile (<30y)	32	rwi.ar	1.25809	0.0599892
2017	juvenile (<30y)	32	rw.mm	2.53719	0.186525
2018	adult (>30y)	117	bai.cm2	11.5308	0.803003
2018	adult (>30y)	117	rwi.ar	1.08134	0.026632
2018	adult (>30y)	117	rw.mm	2.83778	0.10152
2018	juvenile (<30y)	32	bai.cm2	5.37362	0.857767
2018	juvenile (<30y)	32	rwi.ar	1.12455	0.0484537
2018	juvenile (<30y)	32	rw.mm	2.53344	0.188784
2019	adult (>30y)	117	bai.cm2	14.0889	0.939851
2019	adult (>30y)	117	rwi.ar	1.39667	0.030414
2019	adult (>30y)	117	rw.mm	3.29838	0.111545
2019	juvenile (<30y)	32	bai.cm2	7.14136	1.13937
2019	juvenile (<30y)	32	rwi.ar	1.50358	0.0646873
2019	juvenile (<30y)	32	rw.mm	3.08844	0.208057
2020	adult (>30y)	90	bai.cm2	11.4599	0.681938
2020	adult (>30y)	90	rwi.ar	0.899088	0.0346947
2020	adult (>30y)	90	rw.mm	2.74767	0.0936153
2020	juvenile (<30y)	8	bai.cm2	10.5376	2.61527
2020	juvenile (<30y)	8	rwi.ar	0.817041	0.0974288
2020	juvenile (<30y)	8	rw.mm	2.96375	0.46508

## Sheet: PopulationSimulations
year	pop.size	simulation
1905	1	1
1906	1	1
1907	2	1
1908	3	1
1909	4	1
1910	7	1
1911	7	1
1912	7	1
1913	8	1
1914	8	1
1915	10	1
1916	10	1
1917	11	1
1918	12	1
1919	12	1
1920	16	1
1921	16	1
1922	16	1
1923	19	1
1924	20	1
1925	20	1
1926	23	1
1927	25	1
1928	30	1
1929	34	1
1930	35	1
1931	38	1
1932	40	1
1933	44	1
1934	50	1
1935	53	1
1936	58	1
1937	65	1
1938	71	1
1939	76	1
1940	81	1
1941	85	1
1942	95	1
1943	106	1
1944	112	1
1945	122	1
1946	137	1
1947	153	1
1948	165	1
1949	184	1
1950	204	1
1951	204	1
1952	221	1
1953	245	1
1954	276	1
1955	300	1
1956	338	1
1957	378	1
1958	419	1
1959	461	1
1960	494	1
1961	540	1
1962	579	1
1963	631	1
1964	684	1
1965	737	1
1966	791	1
1967	859	1
1968	922	1
1969	982	1
1970	1044	1
1971	1120	1
1972	1183	1
1973	1246	1
1974	1293	1
1975	1344	1
1976	1388	1
1977	1437	1
1978	1481	1
1979	1521	1
1980	1560	1
1981	1591	1
1982	1622	1
1983	1641	1
1984	1665	1
1985	1690	1
1986	1713	1
1987	1731	1
1988	1753	1
1989	1767	1
1990	1790	1
1991	1807	1
1992	1820	1
1993	1829	1
1994	1838	1
1995	1844	1
1996	1844	1
1997	1849	1
1998	1852	1
1999	1853	1
2000	1854	1
2001	1854	1
2002	1854	1
2003	1855	1
2004	1855	1
1905	1	2
1906	1	2
1907	1	2
1908	2	2
1909	2	2
1910	2	2
1911	4	2
1912	5	2
1913	8	2
1914	8	2
1915	9	2
1916	9	2
1917	10	2
1918	11	2
1919	11	2
1920	11	2
1921	12	2
1922	14	2
1923	16	2
1924	17	2
1925	18	2
1926	19	2
1927	22	2
1928	22	2
1929	22	2
1930	23	2
1931	24	2
1932	26	2
1933	27	2
1934	29	2
1935	29	2
1936	35	2
1937	38	2
1938	44	2
1939	48	2
1940	53	2
1941	64	2
1942	76	2
1943	85	2
1944	90	2
1945	111	2
1946	122	2
1947	132	2
1948	143	2
1949	156	2
1950	168	2
1951	168	2
1952	183	2
1953	202	2
1954	218	2
1955	236	2
1956	262	2
1957	281	2
1958	308	2
1959	351	2
1960	391	2
1961	440	2
1962	483	2
1963	535	2
1964	581	2
1965	637	2
1966	700	2
1967	774	2
1968	837	2
1969	914	2
1970	998	2
1971	1069	2
1972	1140	2
1973	1208	2
1974	1266	2
1975	1322	2
1976	1375	2
1977	1431	2
1978	1467	2
1979	1509	2
1980	1572	2
1981	1622	2
1982	1661	2
1983	1700	2
1984	1727	2
1985	1755	2
1986	1788	2
1987	1805	2
1988	1837	2
1989	1849	2
1990	1875	2
1991	1892	2
1992	1902	2
1993	1919	2
1994	1927	2
1995	1935	2
1996	1943	2
1997	1947	2
1998	1953	2
1999	1956	2
2000	1960	2
2001	1962	2
2002	1963	2
2003	1964	2
2004	1964	2
1905	1	3
1906	1	3
1907	2	3
1908	2	3
1909	2	3
1910	2	3
1911	2	3
1912	2	3
1913	2	3
1914	3	3
1915	3	3
1916	3	3
1917	4	3
1918	4	3
1919	5	3
1920	6	3
1921	6	3
1922	6	3
1923	9	3
1924	11	3
1925	12	3
1926	14	3
1927	15	3
1928	18	3
1929	22	3
1930	24	3
1931	26	3
1932	28	3
1933	30	3
1934	32	3
1935	34	3
1936	36	3
1937	39	3
1938	49	3
1939	57	3
1940	62	3
1941	70	3
1942	74	3
1943	85	3
1944	93	3
1945	100	3
1946	109	3
1947	114	3
1948	118	3
1949	133	3
1950	144	3
1951	144	3
1952	153	3
1953	163	3
1954	180	3
1955	201	3
1956	220	3
1957	244	3
1958	270	3
1959	301	3
1960	342	3
1961	377	3
1962	431	3
1963	475	3
1964	529	3
1965	586	3
1966	638	3
1967	708	3
1968	788	3
1969	848	3
1970	903	3
1971	963	3
1972	1031	3
1973	1082	3
1974	1135	3
1975	1193	3
1976	1257	3
1977	1323	3
1978	1372	3
1979	1422	3
1980	1471	3
1981	1513	3
1982	1565	3
1983	1596	3
1984	1626	3
1985	1668	3
1986	1694	3
1987	1721	3
1988	1752	3
1989	1772	3
1990	1801	3
1991	1842	3
1992	1861	3
1993	1879	3
1994	1900	3
1995	1909	3
1996	1918	3
1997	1928	3
1998	1932	3
1999	1937	3
2000	1939	3
2001	1940	3
2002	1942	3
2003	1943	3
2004	1943	3
1905	2	4
1906	2	4
1907	2	4
1908	2	4
1909	3	4
1910	4	4
1911	4	4
1912	4	4
1913	5	4
1914	7	4
1915	7	4
1916	10	4
1917	10	4
1918	12	4
1919	13	4
1920	16	4
1921	16	4
1922	16	4
1923	20	4
1924	22	4
1925	23	4
1926	23	4
1927	23	4
1928	26	4
1929	28	4
1930	28	4
1931	30	4
1932	31	4
1933	34	4
1934	37	4
1935	43	4
1936	45	4
1937	47	4
1938	55	4
1939	61	4
1940	65	4
1941	75	4
1942	83	4
1943	88	4
1944	106	4
1945	117	4
1946	135	4
1947	152	4
1948	166	4
1949	186	4
1950	197	4
1951	197	4
1952	215	4
1953	238	4
1954	252	4
1955	270	4
1956	293	4
1957	321	4
1958	356	4
1959	387	4
1960	424	4
1961	468	4
1962	518	4
1963	567	4
1964	628	4
1965	691	4
1966	741	4
1967	813	4
1968	867	4
1969	930	4
1970	999	4
1971	1055	4
1972	1119	4
1973	1197	4
1974	1250	4
1975	1313	4
1976	1378	4
1977	1429	4
1978	1473	4
1979	1514	4
1980	1553	4
1981	1604	4
1982	1638	4
1983	1675	4
1984	1704	4
1985	1734	4
1986	1772	4
1987	1792	4
1988	1817	4
1989	1843	4
1990	1861	4
1991	1889	4
1992	1903	4
1993	1909	4
1994	1914	4
1995	1920	4
1996	1929	4
1997	1936	4
1998	1939	4
1999	1942	4
2000	1943	4
2001	1947	4
2002	1950	4
2003	1950	4
2004	1950	4
1907	1	5
1908	1	5
1909	1	5
1910	2	5
1911	5	5
1912	5	5
1913	8	5
1914	10	5
1915	11	5
1916	14	5
1917	17	5
1918	20	5
1919	21	5
1920	28	5
1921	36	5
1922	41	5
1923	42	5
1924	45	5
1925	48	5
1926	50	5
1927	58	5
1928	63	5
1929	68	5
1930	74	5
1931	78	5
1932	81	5
1933	86	5
1934	92	5
1935	102	5
1936	114	5
1937	126	5
1938	140	5
1939	153	5
1940	171	5
1941	179	5
1942	189	5
1943	201	5
1944	212	5
1945	228	5
1946	244	5
1947	273	5
1948	291	5
1949	308	5
1950	333	5
1951	333	5
1952	352	5
1953	378	5
1954	408	5
1955	438	5
1956	476	5
1957	512	5
1958	543	5
1959	580	5
1960	619	5
1961	660	5
1962	701	5
1963	748	5
1964	792	5
1965	839	5
1966	883	5
1967	926	5
1968	967	5
1969	1025	5
1970	1070	5
1971	1131	5
1972	1172	5
1973	1212	5
1974	1251	5
1975	1287	5
1976	1327	5
1977	1363	5
1978	1390	5
1979	1418	5
1980	1447	5
1981	1470	5
1982	1497	5
1983	1521	5
1984	1542	5
1985	1550	5
1986	1564	5
1987	1571	5
1988	1586	5
1989	1593	5
1990	1593	5
1991	1602	5
1992	1606	5
1993	1607	5
1994	1607	5
1995	1609	5
1996	1609	5
1997	1612	5
1998	1612	5
1999	1612	5
2000	1612	5
2001	1612	5
2002	1612	5
2003	1612	5
2004	1612	5
1904	1	6
1905	1	6
1906	2	6
1907	2	6
1908	3	6
1909	3	6
1910	5	6
1911	5	6
1912	6	6
1913	6	6
1914	6	6
1915	7	6
1916	7	6
1917	7	6
1918	9	6
1919	10	6
1920	12	6
1921	12	6
1922	18	6
1923	19	6
1924	20	6
1925	22	6
1926	26	6
1927	26	6
1928	27	6
1929	31	6
1930	31	6
1931	33	6
1932	39	6
1933	39	6
1934	43	6
1935	44	6
1936	46	6
1937	47	6
1938	51	6
1939	65	6
1940	70	6
1941	79	6
1942	86	6
1943	93	6
1944	100	6
1945	106	6
1946	115	6
1947	128	6
1948	144	6
1949	154	6
1950	169	6
1951	169	6
1952	182	6
1953	199	6
1954	216	6
1955	235	6
1956	250	6
1957	278	6
1958	299	6
1959	331	6
1960	362	6
1961	409	6
1962	448	6
1963	501	6
1964	565	6
1965	617	6
1966	691	6
1967	774	6
1968	834	6
1969	914	6
1970	1004	6
1971	1050	6
1972	1118	6
1973	1174	6
1974	1232	6
1975	1292	6
1976	1341	6
1977	1391	6
1978	1431	6
1979	1489	6
1980	1536	6
1981	1584	6
1982	1624	6
1983	1656	6
1984	1689	6
1985	1717	6
1986	1743	6
1987	1775	6
1988	1800	6
1989	1823	6
1990	1840	6
1991	1858	6
1992	1873	6
1993	1881	6
1994	1891	6
1995	1897	6
1996	1906	6
1997	1911	6
1998	1915	6
1999	1921	6
2000	1921	6
2001	1925	6
2002	1927	6
2003	1927	6
2004	1927	6
1905	2	7
1906	2	7
1907	2	7
1908	3	7
1909	3	7
1910	3	7
1911	3	7
1912	4	7
1913	6	7
1914	8	7
1915	8	7
1916	9	7
1917	9	7
1918	10	7
1919	13	7
1920	14	7
1921	15	7
1922	16	7
1923	18	7
1924	20	7
1925	22	7
1926	22	7
1927	22	7
1928	23	7
1929	24	7
1930	26	7
1931	28	7
1932	32	7
1933	36	7
1934	38	7
1935	42	7
1936	43	7
1937	48	7
1938	54	7
1939	57	7
1940	68	7
1941	76	7
1942	79	7
1943	94	7
1944	108	7
1945	127	7
1946	135	7
1947	147	7
1948	163	7
1949	181	7
1950	197	7
1951	197	7
1952	205	7
1953	221	7
1954	242	7
1955	259	7
1956	279	7
1957	300	7
1958	332	7
1959	365	7
1960	390	7
1961	422	7
1962	460	7
1963	511	7
1964	556	7
1965	613	7
1966	679	7
1967	746	7
1968	801	7
1969	875	7
1970	951	7
1971	1017	7
1972	1074	7
1973	1133	7
1974	1177	7
1975	1239	7
1976	1291	7
1977	1346	7
1978	1395	7
1979	1445	7
1980	1498	7
1981	1539	7
1982	1594	7
1983	1647	7
1984	1692	7
1985	1727	7
1986	1755	7
1987	1776	7
1988	1802	7
1989	1824	7
1990	1844	7
1991	1871	7
1992	1888	7
1993	1899	7
1994	1904	7
1995	1917	7
1996	1925	7
1997	1928	7
1998	1930	7
1999	1934	7
2000	1936	7
2001	1938	7
2002	1941	7
2003	1941	7
2004	1941	7
1905	1	8
1906	1	8
1907	2	8
1908	2	8
1909	4	8
1910	4	8
1911	5	8
1912	6	8
1913	6	8
1914	8	8
1915	8	8
1916	9	8
1917	9	8
1918	10	8
1919	16	8
1920	19	8
1921	22	8
1922	25	8
1923	28	8
1924	31	8
1925	33	8
1926	38	8
1927	46	8
1928	49	8
1929	52	8
1930	56	8
1931	63	8
1932	70	8
1933	73	8
1934	74	8
1935	78	8
1936	83	8
1937	93	8
1938	105	8
1939	118	8
1940	126	8
1941	137	8
1942	145	8
1943	158	8
1944	167	8
1945	183	8
1946	197	8
1947	214	8
1948	236	8
1949	252	8
1950	271	8
1951	271	8
1952	281	8
1953	301	8
1954	331	8
1955	351	8
1956	375	8
1957	400	8
1958	438	8
1959	478	8
1960	522	8
1961	555	8
1962	605	8
1963	656	8
1964	729	8
1965	780	8
1966	841	8
1967	903	8
1968	955	8
1969	1023	8
1970	1072	8
1971	1138	8
1972	1185	8
1973	1238	8
1974	1302	8
1975	1353	8
1976	1409	8
1977	1441	8
1978	1477	8
1979	1520	8
1980	1556	8
1981	1578	8
1982	1603	8
1983	1633	8
1984	1661	8
1985	1685	8
1986	1705	8
1987	1723	8
1988	1742	8
1989	1756	8
1990	1760	8
1991	1769	8
1992	1778	8
1993	1786	8
1994	1791	8
1995	1795	8
1996	1796	8
1997	1799	8
1998	1799	8
1999	1799	8
2000	1799	8
2001	1799	8
2002	1799	8
2003	1800	8
2004	1800	8
1911	1	9
1912	2	9
1913	2	9
1914	3	9
1915	4	9
1916	6	9
1917	8	9
1918	11	9
1919	13	9
1920	13	9
1921	16	9
1922	17	9
1923	18	9
1924	21	9
1925	25	9
1926	26	9
1927	29	9
1928	32	9
1929	35	9
1930	39	9
1931	42	9
1932	46	9
1933	47	9
1934	49	9
1935	53	9
1936	54	9
1937	59	9
1938	64	9
1939	68	9
1940	74	9
1941	81	9
1942	91	9
1943	101	9
1944	109	9
1945	116	9
1946	126	9
1947	136	9
1948	157	9
1949	169	9
1950	184	9
1951	184	9
1952	204	9
1953	215	9
1954	229	9
1955	255	9
1956	276	9
1957	298	9
1958	328	9
1959	360	9
1960	397	9
1961	460	9
1962	511	9
1963	556	9
1964	609	9
1965	675	9
1966	728	9
1967	794	9
1968	858	9
1969	916	9
1970	992	9
1971	1041	9
1972	1101	9
1973	1160	9
1974	1221	9
1975	1269	9
1976	1325	9
1977	1366	9
1978	1426	9
1979	1465	9
1980	1501	9
1981	1548	9
1982	1588	9
1983	1621	9
1984	1653	9
1985	1682	9
1986	1714	9
1987	1743	9
1988	1773	9
1989	1785	9
1990	1807	9
1991	1822	9
1992	1844	9
1993	1859	9
1994	1868	9
1995	1878	9
1996	1885	9
1997	1893	9
1998	1894	9
1999	1896	9
2000	1899	9
2001	1901	9
2002	1901	9
2003	1901	9
2004	1901	9
1899	1	10
1900	1	10
1901	1	10
1902	1	10
1903	1	10
1904	3	10
1905	3	10
1906	3	10
1907	3	10
1908	3	10
1909	4	10
1910	5	10
1911	8	10
1912	9	10
1913	10	10
1914	13	10
1915	14	10
1916	17	10
1917	18	10
1918	19	10
1919	21	10
1920	22	10
1921	23	10
1922	23	10
1923	26	10
1924	30	10
1925	32	10
1926	35	10
1927	40	10
1928	43	10
1929	46	10
1930	47	10
1931	51	10
1932	54	10
1933	57	10
1934	66	10
1935	68	10
1936	75	10
1937	81	10
1938	86	10
1939	95	10
1940	99	10
1941	106	10
1942	117	10
1943	131	10
1944	146	10
1945	161	10
1946	166	10
1947	181	10
1948	198	10
1949	212	10
1950	229	10
1951	229	10
1952	253	10
1953	282	10
1954	299	10
1955	311	10
1956	336	10
1957	365	10
1958	399	10
1959	429	10
1960	464	10
1961	526	10
1962	568	10
1963	621	10
1964	672	10
1965	727	10
1966	796	10
1967	860	10
1968	942	10
1969	1008	10
1970	1063	10
1971	1115	10
1972	1185	10
1973	1253	10
1974	1301	10
1975	1363	10
1976	1410	10
1977	1460	10
1978	1507	10
1979	1545	10
1980	1579	10
1981	1610	10
1982	1644	10
1983	1677	10
1984	1698	10
1985	1720	10
1986	1742	10
1987	1764	10
1988	1784	10
1989	1805	10
1990	1819	10
1991	1833	10
1992	1842	10
1993	1850	10
1994	1854	10
1995	1856	10
1996	1860	10
1997	1866	10
1998	1867	10
1999	1869	10
2000	1870	10
2001	1870	10
2002	1870	10
2003	1871	10
2004	1871	10
1904	1	11
1905	3	11
1906	5	11
1907	7	11
1908	7	11
1909	7	11
1910	7	11
1911	7	11
1912	11	11
1913	15	11
1914	17	11
1915	17	11
1916	18	11
1917	19	11
1918	20	11
1919	21	11
1920	23	11
1921	29	11
1922	30	11
1923	33	11
1924	37	11
1925	37	11
1926	45	11
1927	53	11
1928	53	11
1929	57	11
1930	63	11
1931	66	11
1932	73	11
1933	76	11
1934	81	11
1935	86	11
1936	92	11
1937	101	11
1938	108	11
1939	121	11
1940	131	11
1941	142	11
1942	154	11
1943	165	11
1944	176	11
1945	187	11
1946	203	11
1947	219	11
1948	236	11
1949	258	11
1950	278	11
1951	278	11
1952	300	11
1953	324	11
1954	347	11
1955	379	11
1956	403	11
1957	435	11
1958	464	11
1959	505	11
1960	553	11
1961	589	11
1962	644	11
1963	698	11
1964	751	11
1965	808	11
1966	860	11
1967	920	11
1968	987	11
1969	1049	11
1970	1107	11
1971	1155	11
1972	1214	11
1973	1275	11
1974	1319	11
1975	1378	11
1976	1423	11
1977	1463	11
1978	1504	11
1979	1537	11
1980	1574	11
1981	1600	11
1982	1628	11
1983	1651	11
1984	1672	11
1985	1696	11
1986	1718	11
1987	1726	11
1988	1733	11
1989	1746	11
1990	1759	11
1991	1769	11
1992	1779	11
1993	1786	11
1994	1790	11
1995	1792	11
1996	1794	11
1997	1795	11
1998	1799	11
1999	1800	11
2000	1800	11
2001	1800	11
2002	1800	11
2003	1800	11
2004	1800	11
1904	1	12
1905	1	12
1906	2	12
1907	3	12
1908	3	12
1909	3	12
1910	3	12
1911	3	12
1912	4	12
1913	5	12
1914	6	12
1915	6	12
1916	7	12
1917	8	12
1918	9	12
1919	9	12
1920	10	12
1921	14	12
1922	14	12
1923	15	12
1924	15	12
1925	17	12
1926	17	12
1927	17	12
1928	19	12
1929	22	12
1930	26	12
1931	27	12
1932	29	12
1933	29	12
1934	30	12
1935	30	12
1936	33	12
1937	38	12
1938	43	12
1939	50	12
1940	53	12
1941	63	12
1942	70	12
1943	79	12
1944	91	12
1945	105	12
1946	110	12
1947	116	12
1948	129	12
1949	140	12
1950	149	12
1951	149	12
1952	159	12
1953	172	12
1954	184	12
1955	201	12
1956	233	12
1957	258	12
1958	287	12
1959	319	12
1960	350	12
1961	385	12
1962	427	12
1963	463	12
1964	500	12
1965	563	12
1966	623	12
1967	685	12
1968	750	12
1969	811	12
1970	885	12
1971	951	12
1972	1011	12
1973	1082	12
1974	1147	12
1975	1205	12
1976	1255	12
1977	1307	12
1978	1359	12
1979	1416	12
1980	1465	12
1981	1507	12
1982	1557	12
1983	1600	12
1984	1637	12
1985	1682	12
1986	1721	12
1987	1761	12
1988	1788	12
1989	1804	12
1990	1836	12
1991	1863	12
1992	1883	12
1993	1896	12
1994	1912	12
1995	1926	12
1996	1932	12
1997	1936	12
1998	1939	12
1999	1939	12
2000	1941	12
2001	1944	12
2002	1945	12
2003	1945	12
2004	1945	12
1906	1	13
1907	1	13
1908	1	13
1909	3	13
1910	4	13
1911	5	13
1912	7	13
1913	9	13
1914	9	13
1915	10	13
1916	12	13
1917	15	13
1918	18	13
1919	18	13
1920	22	13
1921	22	13
1922	24	13
1923	26	13
1924	32	13
1925	34	13
1926	39	13
1927	44	13
1928	49	13
1929	52	13
1930	53	13
1931	60	13
1932	64	13
1933	69	13
1934	74	13
1935	78	13
1936	81	13
1937	88	13
1938	94	13
1939	105	13
1940	114	13
1941	127	13
1942	134	13
1943	139	13
1944	159	13
1945	178	13
1946	189	13
1947	201	13
1948	210	13
1949	222	13
1950	243	13
1951	243	13
1952	267	13
1953	297	13
1954	323	13
1955	347	13
1956	373	13
1957	399	13
1958	431	13
1959	469	13
1960	513	13
1961	565	13
1962	616	13
1963	660	13
1964	724	13
1965	788	13
1966	865	13
1967	910	13
1968	976	13
1969	1031	13
1970	1097	13
1971	1151	13
1972	1216	13
1973	1281	13
1974	1335	13
1975	1401	13
1976	1461	13
1977	1496	13
1978	1534	13
1979	1569	13
1980	1599	13
1981	1635	13
1982	1667	13
1983	1694	13
1984	1722	13
1985	1755	13
1986	1776	13
1987	1798	13
1988	1813	13
1989	1829	13
1990	1841	13
1991	1853	13
1992	1859	13
1993	1870	13
1994	1875	13
1995	1878	13
1996	1879	13
1997	1880	13
1998	1880	13
1999	1880	13
2000	1881	13
2001	1881	13
2002	1881	13
2003	1882	13
2004	1882	13
1904	1	14
1905	1	14
1906	1	14
1907	1	14
1908	1	14
1909	1	14
1910	1	14
1911	1	14
1912	1	14
1913	1	14
1914	2	14
1915	3	14
1916	3	14
1917	3	14
1918	3	14
1919	3	14
1920	5	14
1921	7	14
1922	9	14
1923	9	14
1924	9	14
1925	11	14
1926	11	14
1927	12	14
1928	12	14
1929	14	14
1930	15	14
1931	16	14
1932	19	14
1933	21	14
1934	25	14
1935	26	14
1936	28	14
1937	28	14
1938	29	14
1939	34	14
1940	43	14
1941	49	14
1942	54	14
1943	60	14
1944	68	14
1945	76	14
1946	88	14
1947	101	14
1948	108	14
1949	119	14
1950	128	14
1951	128	14
1952	135	14
1953	142	14
1954	161	14
1955	173	14
1956	194	14
1957	221	14
1958	247	14
1959	273	14
1960	308	14
1961	345	14
1962	397	14
1963	445	14
1964	496	14
1965	566	14
1966	620	14
1967	679	14
1968	746	14
1969	808	14
1970	876	14
1971	936	14
1972	1002	14
1973	1054	14
1974	1123	14
1975	1169	14
1976	1219	14
1977	1282	14
1978	1341	14
1979	1398	14
1980	1443	14
1981	1483	14
1982	1523	14
1983	1554	14
1984	1599	14
1985	1642	14
1986	1665	14
1987	1700	14
1988	1725	14
1989	1762	14
1990	1783	14
1991	1811	14
1992	1828	14
1993	1846	14
1994	1859	14
1995	1872	14
1996	1882	14
1997	1890	14
1998	1899	14
1999	1903	14
2000	1907	14
2001	1911	14
2002	1914	14
2003	1917	14
2004	1917	14
1904	2	15
1905	2	15
1906	2	15
1907	3	15
1908	3	15
1909	4	15
1910	6	15
1911	7	15
1912	7	15
1913	10	15
1914	14	15
1915	16	15
1916	17	15
1917	18	15
1918	20	15
1919	22	15
1920	24	15
1921	25	15
1922	31	15
1923	34	15
1924	35	15
1925	40	15
1926	42	15
1927	46	15
1928	52	15
1929	58	15
1930	63	15
1931	67	15
1932	70	15
1933	74	15
1934	84	15
1935	90	15
1936	99	15
1937	106	15
1938	111	15
1939	119	15
1940	122	15
1941	135	15
1942	146	15
1943	155	15
1944	170	15
1945	188	15
1946	204	15
1947	220	15
1948	232	15
1949	255	15
1950	278	15
1951	278	15
1952	303	15
1953	323	15
1954	344	15
1955	366	15
1956	401	15
1957	433	15
1958	472	15
1959	514	15
1960	555	15
1961	588	15
1962	627	15
1963	679	15
1964	726	15
1965	782	15
1966	834	15
1967	882	15
1968	942	15
1969	999	15
1970	1051	15
1971	1105	15
1972	1142	15
1973	1198	15
1974	1252	15
1975	1301	15
1976	1338	15
1977	1371	15
1978	1398	15
1979	1438	15
1980	1471	15
1981	1507	15
1982	1533	15
1983	1550	15
1984	1567	15
1985	1588	15
1986	1602	15
1987	1614	15
1988	1623	15
1989	1630	15
1990	1635	15
1991	1639	15
1992	1651	15
1993	1654	15
1994	1658	15
1995	1661	15
1996	1665	15
1997	1667	15
1998	1668	15
1999	1669	15
2000	1669	15
2001	1671	15
2002	1671	15
2003	1671	15
2004	1671	15
1905	1	16
1906	1	16
1907	1	16
1908	2	16
1909	3	16
1910	7	16
1911	8	16
1912	9	16
1913	10	16
1914	15	16
1915	17	16
1916	17	16
1917	19	16
1918	20	16
1919	22	16
1920	24	16
1921	26	16
1922	26	16
1923	31	16
1924	39	16
1925	43	16
1926	46	16
1927	51	16
1928	55	16
1929	62	16
1930	63	16
1931	69	16
1932	77	16
1933	83	16
1934	91	16
1935	102	16
1936	107	16
1937	114	16
1938	124	16
1939	137	16
1940	153	16
1941	159	16
1942	173	16
1943	187	16
1944	200	16
1945	214	16
1946	233	16
1947	253	16
1948	276	16
1949	296	16
1950	316	16
1951	316	16
1952	346	16
1953	373	16
1954	401	16
1955	427	16
1956	459	16
1957	496	16
1958	531	16
1959	565	16
1960	605	16
1961	658	16
1962	701	16
1963	747	16
1964	792	16
1965	851	16
1966	900	16
1967	957	16
1968	1003	16
1969	1066	16
1970	1112	16
1971	1161	16
1972	1214	16
1973	1275	16
1974	1327	16
1975	1373	16
1976	1418	16
1977	1457	16
1978	1498	16
1979	1524	16
1980	1547	16
1981	1577	16
1982	1601	16
1983	1621	16
1984	1645	16
1985	1657	16
1986	1665	16
1987	1676	16
1988	1688	16
1989	1701	16
1990	1713	16
1991	1717	16
1992	1721	16
1993	1729	16
1994	1730	16
1995	1735	16
1996	1737	16
1997	1739	16
1998	1739	16
1999	1739	16
2000	1739	16
2001	1740	16
2002	1740	16
2003	1740	16
2004	1740	16
1911	1	17
1912	1	17
1913	1	17
1914	2	17
1915	3	17
1916	3	17
1917	4	17
1918	4	17
1919	4	17
1920	5	17
1921	6	17
1922	6	17
1923	7	17
1924	9	17
1925	9	17
1926	9	17
1927	10	17
1928	12	17
1929	14	17
1930	14	17
1931	14	17
1932	15	17
1933	16	17
1934	16	17
1935	18	17
1936	19	17
1937	22	17
1938	27	17
1939	34	17
1940	37	17
1941	42	17
1942	43	17
1943	47	17
1944	54	17
1945	63	17
1946	69	17
1947	77	17
1948	89	17
1949	96	17
1950	100	17
1951	100	17
1952	115	17
1953	123	17
1954	144	17
1955	158	17
1956	178	17
1957	204	17
1958	230	17
1959	257	17
1960	293	17
1961	335	17
1962	375	17
1963	423	17
1964	475	17
1965	526	17
1966	585	17
1967	653	17
1968	709	17
1969	783	17
1970	844	17
1971	915	17
1972	988	17
1973	1055	17
1974	1108	17
1975	1162	17
1976	1218	17
1977	1282	17
1978	1329	17
1979	1382	17
1980	1440	17
1981	1486	17
1982	1532	17
1983	1569	17
1984	1616	17
1985	1656	17
1986	1687	17
1987	1727	17
1988	1760	17
1989	1795	17
1990	1822	17
1991	1847	17
1992	1875	17
1993	1895	17
1994	1912	17
1995	1916	17
1996	1930	17
1997	1935	17
1998	1940	17
1999	1945	17
2000	1947	17
2001	1948	17
2002	1950	17
2003	1953	17
2004	1953	17
1906	2	18
1907	2	18
1908	2	18
1909	2	18
1910	3	18
1911	4	18
1912	4	18
1913	4	18
1914	5	18
1915	6	18
1916	6	18
1917	6	18
1918	9	18
1919	11	18
1920	11	18
1921	14	18
1922	15	18
1923	17	18
1924	19	18
1925	21	18
1926	23	18
1927	24	18
1928	28	18
1929	30	18
1930	32	18
1931	35	18
1932	39	18
1933	41	18
1934	46	18
1935	51	18
1936	56	18
1937	58	18
1938	65	18
1939	75	18
1940	85	18
1941	90	18
1942	102	18
1943	110	18
1944	118	18
1945	125	18
1946	133	18
1947	139	18
1948	153	18
1949	164	18
1950	178	18
1951	178	18
1952	193	18
1953	204	18
1954	221	18
1955	244	18
1956	271	18
1957	302	18
1958	331	18
1959	367	18
1960	399	18
1961	438	18
1962	491	18
1963	546	18
1964	602	18
1965	657	18
1966	725	18
1967	779	18
1968	838	18
1969	907	18
1970	967	18
1971	1025	18
1972	1088	18
1973	1163	18
1974	1235	18
1975	1289	18
1976	1345	18
1977	1404	18
1978	1443	18
1979	1487	18
1980	1521	18
1981	1562	18
1982	1601	18
1983	1638	18
1984	1662	18
1985	1696	18
1986	1734	18
1987	1763	18
1988	1783	18
1989	1795	18
1990	1813	18
1991	1832	18
1992	1844	18
1993	1861	18
1994	1870	18
1995	1875	18
1996	1882	18
1997	1885	18
1998	1889	18
1999	1891	18
2000	1891	18
2001	1893	18
2002	1893	18
2003	1896	18
2004	1896	18
1904	1	19
1905	1	19
1906	1	19
1907	2	19
1908	2	19
1909	2	19
1910	2	19
1911	3	19
1912	3	19
1913	3	19
1914	5	19
1915	5	19
1916	6	19
1917	7	19
1918	7	19
1919	7	19
1920	8	19
1921	8	19
1922	9	19
1923	11	19
1924	15	19
1925	19	19
1926	20	19
1927	21	19
1928	22	19
1929	25	19
1930	26	19
1931	29	19
1932	31	19
1933	32	19
1934	33	19
1935	38	19
1936	43	19
1937	47	19
1938	49	19
1939	56	19
1940	63	19
1941	73	19
1942	80	19
1943	89	19
1944	101	19
1945	111	19
1946	123	19
1947	136	19
1948	152	19
1949	163	19
1950	177	19
1951	177	19
1952	190	19
1953	209	19
1954	223	19
1955	246	19
1956	272	19
1957	302	19
1958	326	19
1959	360	19
1960	399	19
1961	439	19
1962	487	19
1963	544	19
1964	590	19
1965	640	19
1966	718	19
1967	786	19
1968	863	19
1969	921	19
1970	987	19
1971	1050	19
1972	1122	19
1973	1182	19
1974	1242	19
1975	1300	19
1976	1358	19
1977	1415	19
1978	1467	19
1979	1503	19
1980	1545	19
1981	1585	19
1982	1620	19
1983	1664	19
1984	1703	19
1985	1723	19
1986	1748	19
1987	1777	19
1988	1802	19
1989	1829	19
1990	1848	19
1991	1864	19
1992	1885	19
1993	1895	19
1994	1910	19
1995	1918	19
1996	1926	19
1997	1931	19
1998	1937	19
1999	1938	19
2000	1939	19
2001	1939	19
2002	1940	19
2003	1940	19
2004	1940	19
1904	1	20
1905	2	20
1906	3	20
1907	3	20
1908	3	20
1909	5	20
1910	5	20
1911	5	20
1912	6	20
1913	9	20
1914	11	20
1915	13	20
1916	14	20
1917	17	20
1918	21	20
1919	24	20
1920	26	20
1921	27	20
1922	30	20
1923	30	20
1924	37	20
1925	44	20
1926	50	20
1927	53	20
1928	55	20
1929	60	20
1930	63	20
1931	68	20
1932	70	20
1933	77	20
1934	82	20
1935	91	20
1936	97	20
1937	104	20
1938	111	20
1939	120	20
1940	128	20
1941	137	20
1942	145	20
1943	158	20
1944	174	20
1945	185	20
1946	204	20
1947	215	20
1948	231	20
1949	248	20
1950	264	20
1951	264	20
1952	291	20
1953	312	20
1954	332	20
1955	350	20
1956	373	20
1957	405	20
1958	438	20
1959	475	20
1960	521	20
1961	559	20
1962	607	20
1963	656	20
1964	708	20
1965	756	20
1966	813	20
1967	874	20
1968	929	20
1969	988	20
1970	1051	20
1971	1100	20
1972	1159	20
1973	1227	20
1974	1286	20
1975	1327	20
1976	1382	20
1977	1436	20
1978	1470	20
1979	1509	20
1980	1550	20
1981	1584	20
1982	1615	20
1983	1646	20
1984	1668	20
1985	1686	20
1986	1716	20
1987	1737	20
1988	1754	20
1989	1762	20
1990	1775	20
1991	1785	20
1992	1795	20
1993	1804	20
1994	1813	20
1995	1816	20
1996	1822	20
1997	1826	20
1998	1829	20
1999	1832	20
2000	1833	20
2001	1834	20
2002	1834	20
2003	1834	20
2004	1834	20
1908	1	21
1909	1	21
[truncated: 94,135 more rows]

## Sheet: JuvenileRGR
Field.Site	ID	growth.rate	Phone	Source	Initial.cm	R.sq	Size.class
TIR1	TIR1goldTIR14	0.103116	gold	E	16	0.985774	(10,20]
TIR1	TIR1goldTIR15	0.309497	gold	E	3	0.998744	(0,10]
TIR1	TIR1goldTIR16	0.0757817	gold	E	14.6	0.954985	(10,20]
TIR1	TIR1goldTIR17	0.0781077	gold	E	26.7	0.989686	(20,40]
TIR1	TIR1goldTIR18	0.0459148	gold	E	45.9	0.949475	(40,80]
TIR1	TIR1goldTIR19	0.0836156	gold	E	23	0.998791	(20,40]
TIR1	TIR1goldTIR110	0.0442042	gold	E	59	0.98748	(40,80]
TIR1	TIR1goldTIR111	0.0428947	gold	E	76.1	0.957505	(40,80]
TIR1	TIR1goldTIR112	0.0611125	gold	E	43.8	0.906813	(40,80]
TIR1	TIR1goldTIR113	0.0681299	gold	E	83.5	0.998137	(80,160]
TIR1	TIR1goldTIR114	0.0749127	gold	E	77.4	0.967776	(40,80]
TIR1	TIR1goldTIR115	0.0377722	gold	E	105.2	0.980618	(80,160]
TIL1	TIL1goldTIL14	0.152127	gold	E	12.3	0.988611	(10,20]
TIL1	TIL1goldTIL15	0.16224	gold	E	10.3	0.994163	(10,20]
TIL1	TIL1goldTIL16	0.103696	gold	E	9.8	0.993684	(0,10]
TIL1	TIL1goldTIL17	0.100179	gold	E	25.3	0.990253	(20,40]
TIL1	TIL1goldTIL18	0.130977	gold	E	25.2	0.990735	(20,40]
TIL1	TIL1goldTIL19	0.177814	gold	E	16	0.997322	(10,20]
TIL1	TIL1goldTIL110	0.0623738	gold	E	65.5	0.995988	(40,80]
TIL1	TIL1goldTIL111	0.0259275	gold	E	67	0.993077	(40,80]
TIL1	TIL1goldTIL112	0.0895323	gold	E	58.5	0.976091	(40,80]
TAR1	TAR1goldTAR14	0.0804636	gold	E	14.5	0.995327	(10,20]
TAR1	TAR1goldTAR15	0.156922	gold	E	7.5	0.988112	(0,10]
TAR1	TAR1goldTAR16	0.0716759	gold	E	19	0.985432	(10,20]
TAR1	TAR1goldTAR17	0.107773	gold	E	19	0.770383	(10,20]
TAR1	TAR1goldTAR18	0.0266205	gold	E	36.7	0.986592	(20,40]
TAR1	TAR1goldTAR19	0.0537608	gold	E	40.8	0.997705	(40,80]
TAR1	TAR1goldTAR110	0.0598469	gold	E	50.5	0.996041	(40,80]
TAR1	TAR1goldTAR111	0.0526336	gold	E	49.2	0.991113	(40,80]
TAR1	TAR1goldTAR112	0.0540178	gold	E	65.8	0.988093	(40,80]
TAR1	TAR1goldTAR113	0.0196135	gold	E	101	0.973414	(80,160]
TAR1	TAR1goldTAR114	0.0586783	gold	E	90.5	0.995013	(80,160]
TAR1	TAR1goldTAR115	0.0365203	gold	E	89.4	0.992823	(80,160]
TAL1	TAL1goldTAL14	0.111554	gold	E	14.4	0.988578	(10,20]
TAL1	TAL1goldTAL15	0.193052	gold	E	4.1	0.957664	(0,10]
TAL1	TAL1goldTAL16	0.190782	gold	E	8	0.960465	(0,10]
TAL1	TAL1goldTAL17	0.138548	gold	E	17.5	0.970088	(10,20]
TAL1	TAL1goldTAL18	0.0735274	gold	E	40.2	0.998289	(40,80]
TAL1	TAL1goldTAL19	0.161141	gold	E	18.8	0.992642	(10,20]
TAL1	TAL1goldTAL110	0.099006	gold	E	56.2	0.99574	(40,80]
TAL1	TAL1goldTAL111	0.0827	gold	E	53.8	0.990947	(40,80]
TAL1	TAL1goldTAL112	0.0773425	gold	E	45	0.94152	(40,80]
TAL1	TAL1goldTAL113	0.0860972	gold	E	93	0.997266	(80,160]
TAL1	TAL1goldTAL114	0.0762907	gold	E	82.5	0.996271	(80,160]
TAL1	TAL1goldTAL115	0.0574308	gold	E	90.5	0.84668	(80,160]
OMR1	OMR1goldOMR14	0.112639	gold	E	14.6	0.991103	(10,20]
OMR1	OMR1goldOMR15	0.049127	gold	E	10.1	0.991653	(10,20]
OMR1	OMR1goldOMR16	0.075131	gold	E	13	0.988294	(10,20]
OMR1	OMR1goldOMR17	0.036061	gold	E	46.6	0.989322	(40,80]
OMR1	OMR1goldOMR18	0.0512759	gold	E	24	0.964072	(20,40]
OMR1	OMR1goldOMR19	0.0555238	gold	E	33	0.946018	(20,40]
OMR1	OMR1goldOMR110	0.0479071	gold	E	62	0.984461	(40,80]
OMR1	OMR1goldOMR111	0.0231087	gold	E	85.8	0.963695	(80,160]
OMR1	OMR1goldOMR113	0.0458456	gold	E	86.2	0.992962	(80,160]
OMR1	OMR1goldOMR114	0.0175023	gold	E	111.7	0.977926	(80,160]
OMR1	OMR1goldOMR115	0.0235215	gold	E	114.5	0.991195	(80,160]
OML1	OML1goldOML14	0.186041	gold	E	9	0.982114	(0,10]
OML1	OML1goldOML15	0.171204	gold	E	11.3	0.99361	(10,20]
OML1	OML1goldOML16	0.137369	gold	E	7.5	0.996356	(0,10]
OML1	OML1goldOML17	0.188878	gold	E	17.5	0.96483	(10,20]
OML1	OML1goldOML18	0.127824	gold	E	26.8	0.994958	(20,40]
OML1	OML1goldOML19	0.214483	gold	E	10.8	0.991528	(10,20]
KUR1	KUR1 goldKUR1 1	0.186747	gold	E	3.9	0.988612	(0,10]
KUR1	KUR1 goldKUR1 4	0.0911323	gold	E	13	0.997941	(10,20]
KUR1	KUR1 goldKUR1 5	0.047833	gold	E	19	0.982103	(10,20]
KUR1	KUR1 goldKUR1 6	0.115197	gold	E	13	0.991589	(10,20]
KUR1	KUR1 goldKUR1 7	0.0660574	gold	E	29.6	0.99788	(20,40]
KUR1	KUR1 goldKUR1 8	0.0564722	gold	E	30.2	0.985276	(20,40]
KUR1	KUR1 goldKUR1 9	0.0867648	gold	E	31	0.98675	(20,40]
KUR1	KUR1 goldKUR1 10	0.0446413	gold	E	67	0.985872	(40,80]
KUR1	KUR1 goldKUR1 11	0.0861987	gold	E	56	0.996448	(40,80]
KUR1	KUR1 goldKUR1 12	0.0592568	gold	E	45.5	0.989361	(40,80]
KUR1	KUR1 goldKUR1 13	0.0455005	gold	E	84.5	0.989175	(80,160]
KUR1	KUR1 goldKUR1 14	0.0554498	gold	E	79.5	0.992609	(40,80]
KUR1	KUR1 goldKUR1 15	0.0590639	gold	E	103	0.985589	(80,160]
KUL1	KUL1goldKUL14	0.154094	gold	E	12.2	0.997411	(10,20]
KUL1	KUL1goldKUL15	0.064125	gold	E	10.5	0.980856	(10,20]
KUL1	KUL1goldKUL16	0.0795803	gold	E	12.5	0.998147	(10,20]
KUL1	KUL1goldKUL17	0.0935035	gold	E	34	0.990983	(20,40]
KUL1	KUL1goldKUL18	0.19458	gold	E	17.5	0.992238	(10,20]
KUL1	KUL1goldKUL19	0.0654671	gold	E	26	0.970629	(20,40]
KUL1	KUL1goldKUL110	0.0588903	gold	E	51.7	0.971725	(40,80]
KUL1	KUL1goldKUL111	0.0524576	gold	E	69.1	0.965898	(40,80]
KUL1	KUL1goldKUL112	0.0424848	gold	E	61.7	0.998239	(40,80]
KUL1	KUL1goldKUL113	0.0588364	gold	E	93.5	0.995263	(80,160]
KUL1	KUL1goldKUL114	0.0551518	gold	E	84	0.989834	(80,160]
KUL1	KUL1goldKUL115	0.0329739	gold	E	98	0.987326	(80,160]
KER1	KER1goldKER14	0.124818	gold	E	7	0.97805	(0,10]
KER1	KER1goldKER15	0.132811	gold	E	11.8	0.994767	(10,20]
KER1	KER1goldKER16	0.0667292	gold	E	10.7	0.914663	(10,20]
KER1	KER1goldKER17	0.0306032	gold	E	30.8	0.92897	(20,40]
KER1	KER1goldKER18	0.0545861	gold	E	32	0.949991	(20,40]
KER1	KER1goldKER19	0.0620319	gold	E	36	0.936703	(20,40]
KER1	KER1goldKER110	0.0413221	gold	E	50	0.953799	(40,80]
KER1	KER1goldKER111	0.0578441	gold	E	55	0.98845	(40,80]
KER1	KER1goldKER112	0.0647521	gold	E	56	0.925383	(40,80]
KER1	KER1goldKER113	0.0562873	gold	E	81.5	0.986086	(80,160]
KER1	KER1goldKER114	0.0359848	gold	E	106.3	0.987479	(80,160]
KER1	KER1goldKER115	0.0568778	gold	E	93.5	0.977983	(80,160]
KEL1	KEL1goldKEL14	0.0732929	gold	E	9.5	0.961184	(0,10]
KEL1	KEL1goldKEL15	0.131715	gold	E	9.4	0.980613	(0,10]
KEL1	KEL1goldKEL16	0.172996	gold	E	8.7	0.99014	(0,10]
KEL1	KEL1goldKEL17	0.107233	gold	E	25	0.992996	(20,40]
KEL1	KEL1goldKEL18	0.0838972	gold	E	38.4	0.989255	(20,40]
KEL1	KEL1goldKEL19	0.141316	gold	E	20.5	0.998735	(20,40]
KEL1	KEL1goldKEL110	0.0939119	gold	E	55.5	0.997888	(40,80]
KEL1	KEL1goldKEL111	0.106574	gold	E	40	0.995931	(20,40]
KEL1	KEL1goldKEL112	0.143069	gold	E	38	0.960582	(20,40]
KEL1	KEL1goldKEL113	0.0823383	gold	E	74	0.977835	(40,80]
KEL1	KEL1goldKEL114	0.072344	gold	E	81	0.995377	(80,160]
KEL1	KEL1goldKEL115	0.0898038	gold	E	82.5	0.981054	(80,160]
AMR1	AMR1goldAMR11	0.206617	gold	E	3.5	0.998178	(0,10]
AMR1	AMR1goldAMR12	0.261276	gold	E	1.2	0.964195	(0,10]
AMR1	AMR1goldAMR14	0.183321	gold	E	8.5	0.99402	(0,10]
AMR1	AMR1goldAMR15	0.116421	gold	E	10	0.995804	(0,10]
AMR1	AMR1goldAMR16	0.171597	gold	E	9.2	0.993284	(0,10]
AMR1	AMR1goldAMR17	0.0477015	gold	E	31.5	0.996895	(20,40]
AMR1	AMR1goldAMR18	0.0380066	gold	E	41.7	0.935669	(40,80]
AMR1	AMR1goldAMR19	0.143712	gold	E	20.8	0.997204	(20,40]
AMR1	AMR1goldAMR110	0.0869657	gold	E	53	0.986208	(40,80]
AMR1	AMR1goldAMR111	0.127784	gold	E	51.9	0.996828	(40,80]
AMR1	AMR1goldAMR112	0.0734674	gold	E	49.9	0.951295	(40,80]
AMR1	AMR1goldAMR113	0.10555	gold	E	69.4	0.968921	(40,80]
AMR1	AMR1goldAMR114	0.0523973	gold	E	99.5	0.976252	(80,160]
AMR1	AMR1goldAMR115	0.114332	gold	E	70.3	0.992945	(40,80]
AML3	AML3goldAML31	0.0628546	gold	E	4.7	0.707139	(0,10]
AML3	AML3goldAML32	0.100856	gold	E	4.8	0.972003	(0,10]
AML3	AML3goldAML33	0.154822	gold	E	4.2	0.995741	(0,10]
AML3	AML3goldAML34	0.10006	gold	E	15	0.983846	(10,20]
AML3	AML3goldAML35	0.156557	gold	E	8.4	0.972405	(0,10]
AML3	AML3goldAML36	0.0862099	gold	E	12.5	0.983125	(10,20]
AML3	AML3goldAML37	0.122542	gold	E	18	0.991544	(10,20]
AML3	AML3goldAML38	0.130673	gold	E	28.3	0.993468	(20,40]
AML3	AML3goldAML39	0.0668513	gold	E	32.5	0.988167	(20,40]
AML3	AML3goldAML310	0.0879665	gold	E	63	0.991212	(40,80]
AML3	AML3goldAML311	0.128125	gold	E	36.6	0.995995	(20,40]
AML3	AML3goldAML312	0.0583282	gold	E	54.5	0.991178	(40,80]
AML3	AML3goldAML313	0.118526	gold	E	62	0.992739	(40,80]
AML3	AML3goldAML314	0.0757599	gold	E	74.5	0.995893	(40,80]
AML3	AML3goldAML315	0.0735786	gold	E	89.5	0.996473	(80,160]
ALL¬†3	ALL¬†3goldALL¬†31	0.156458	gold	E	2.1	0.989646	(0,10]
ALL¬†3	ALL¬†3goldALL¬†34	0.0803749	gold	E	9.7	0.984687	(0,10]
ALL¬†3	ALL¬†3goldALL¬†37	0.10873	gold	E	28.5	0.984462	(20,40]
ALL¬†3	ALL¬†3goldALL¬†310	0.0474413	gold	E	52.8	0.981549	(40,80]
ALL¬†3	ALL¬†3goldALL¬†313	0.103988	gold	E	60	0.994337	(40,80]
AGL	AGL115.82	0.153393	SE	E	2.73	0.988172	(0,10]
AGL	AGL133.05	0.159465	SE	E	1.33	0.992884	(0,10]
AGR	AGR126.45	0.0587539	SE	E	4.8	0.981128	(0,10]
AGR	AGR136.05	0.200343	SE	E	2.12	0.925596	(0,10]
CLL	CLL113.54	0.118108	SE	E	1.91	0.990086	(0,10]
CLL	CLL126.91	0.264966	SE	E	1.89	0.984374	(0,10]
CLL	CLL134.46	0.269294	SE	E	1.07	0.933778	(0,10]
CLR	CLR114.31	0.20814	SE	E	1.57	0.995065	(0,10]
CLR	CLR126.38	0.114156	SE	E	3.57	0.955822	(0,10]
HFL	HFL117.92	0.147613	SE	E	3.8	0.999676	(0,10]
HFL	HFL128.18	0.0986604	SE	E	4.84	0.94837	(0,10]
HFL	HFL137.95	0.279534	SE	E	1.91	0.962024	(0,10]
HFL	HFL214.95	0.0960172	SE	E	3.07	0.991206	(0,10]
HFL	HFL234.68	0.124072	SE	E	2.45	0.995207	(0,10]
HFR	HFR116.68	0.103141	SE	E	3.92	0.989185	(0,10]
HFR	HFR128.95	0.0534937	SE	E	6.9	0.992603	(0,10]
HFR	HFR139.05	0.133188	SE	E	4.79	0.992242	(0,10]
AmakW	AmakWblueAmak clone meadow 1	0.122465	blue	Y	27.375	0.944797	(20,40]
AmakW	AmakWblueAmak clone meadow 2	0.155287	blue	Y	12.75	0.986634	(10,20]
AmakW	AmakWblueAmak clone meadow 3	0.12083	blue	Y	8.5	0.990286	(0,10]
AmakW	AmakWblueAmak clone meadow 4	0.200746	blue	Y	4.875	0.991826	(0,10]
AmakW	AmakWblueAmak s3	0.140782	blue	Y	41.75	0.995741	(40,80]
AmakW	AmakWblueAmak vid meadow T1 kink at 5	0.142003	blue	Y	37	0.996004	(20,40]
AmakW	AmakWblueAmak vid meadow T2 kink at 3	0.189292	blue	Y	20.375	0.985481	(20,40]
AmakW	AmakWblueAmak vid meadow T3 kink at 5	0.0947198	blue	Y	26.375	0.970547	(20,40]
AmakW	AmakWblueAmak vid meadow T4 kink at 5	0.103149	blue	Y	23.125	0.974222	(20,40]
AmakW	AmakWblueAmak vid meadow T5	0.0944706	blue	Y	16.25	0.996082	(10,20]
AmakW	AmakWblueAmak vid meadow T6	0.120987	blue	Y	13.375	0.977455	(10,20]
AmakW	AmakWblueAmak vid meadow T7	0.113859	blue	Y	12.125	0.971438	(10,20]
AmakE	AmakEblueAmaks2	0.119256	blue	Y	50.5	0.999304	(40,80]
AmakCutlerRidge	AmakCutlerRidgeblueJ1 Amak Cutler	0.0742322	blue	Y	25.75	0.993445	(20,40]
AmakCutlerRidge	AmakCutlerRidgeblueJ2 Amak Cutler	0.153605	blue	Y	10.75	0.980906	(10,20]
AmakCutlerRidge	AmakCutlerRidgeblueJ3 Amok Cutler	0.0822395	blue	Y	13.5	0.986117	(10,20]
AmakCutlerRidge	AmakCutlerRidgeblueJ4 Amak Cutler	0.113025	blue	Y	10.5	0.997168	(10,20]
AmakCutlerRidge	AmakCutlerRidgeblueJ5 Amak Cutler	0.144061	blue	Y	6.5	0.996503	(0,10]
AmakCutlerRidge	AmakCutlerRidgeblueLP 2 Amak Cutler	0.112103	blue	Y	25.125	0.985373	(20,40]
AmakCutlerRidge	AmakCutlerRidgeblueLP3 Amak-Cutler	0.122236	blue	Y	22.875	0.993905	(20,40]
AmakCutlerRidge	AmakCutlerRidgeblueLP4 Amak Cutler 5 kink	0.151299	blue	Y	19.75	0.991284	(10,20]
AmakCutlerRidge	AmakCutlerRidgeblueLP5 Amak Cutler	0.179135	blue	Y	11.75	0.992655	(10,20]
AmakCutlerRidge	AmakCutlerRidgeblueLP6 Amak Cutler	0.0715634	blue	Y	14.125	0.995826	(10,20]
AmakCutlerRidge	AmakCutlerRidgeblueLP7 Amak Cutler	0.116875	blue	Y	10.125	0.914754	(10,20]
AmakCutlerRidge	AmakCutlerRidgeblueLP8 Amak Cutler	0.168642	blue	Y	4.5	0.984832	(0,10]
AmakCutlerRidge	AmakCutlerRidgegoldCT01	0.173085	gold	Y	4.125	0.93848	(0,10]
AmakCutlerRidge	AmakCutlerRidgegoldCT02	0.116049	gold	Y	12	0.995753	(10,20]
AmakCutlerRidge	AmakCutlerRidgegoldCT03	0.0886993	gold	Y	15.625	0.971747	(10,20]
AmakCutlerRidge	AmakCutlerRidgegoldCT04	0.0757865	gold	Y	18.875	0.987977	(10,20]
AmakCutlerRidge	AmakCutlerRidgegoldCT05	0.119677	gold	Y	23.25	0.996299	(20,40]
AmakCutlerRidge	AmakCutlerRidgegoldCT06	0.124968	gold	Y	28.375	0.995033	(20,40]
AmakCutlerRidge	AmakCutlerRidgegoldCT07	0.0999143	gold	Y	33.125	0.994062	(20,40]
AmakE	AmakEgoldAmakS15	0.146143	gold	Y	16.5	0.994289	(10,20]
AmakE	AmakEgoldAmakS10	0.0617347	gold	Y	38	0.994482	(20,40]
AmakE	AmakEgoldAmakS8	0.110851	gold	Y	53	0.9878	(40,80]
AmakE	AmakEgoldAmakS7	0.133213	gold	Y	39	0.993877	(20,40]
AmakE	AmakEgoldAmakS16	0.196608	gold	Y	26.25	0.997269	(20,40]
AmakE	AmakEgoldAmakS11	0.154489	gold	Y	39	0.994473	(20,40]
AmakE	AmakEgoldAmakS6	0.0949869	gold	Y	58	0.988932	(40,80]
AmakE	AmakEgoldAmakS12	0.107547	gold	Y	44.5	0.986912	(40,80]
AmakE	AmakEgoldAmakS9	0.115415	gold	Y	60.25	0.989467	(40,80]
AmakE	AmakEgoldAmakS14	0.149126	gold	Y	33.5	0.999513	(20,40]
AmakE	AmakEgoldAmakS4	0.153108	gold	Y	53.25	0.997002	(40,80]
AmakE	AmakEgoldAmakS13	0.17253	gold	Y	34.25	0.998589	(20,40]
AmakE	AmakEgoldAmaks2	0.119256	gold	Y	50.5	0.999304	(40,80]
AmakE	AmakEgoldAmakS5	0.155886	gold	Y	57	0.995529	(40,80]
AmakE	AmakEgoldAmak10	0.133269	gold	Y	160.25	0.995305	(160,210]
PhilipSmith	PhilipSmithgoldPS01	0.0628121	gold	E	89.5	0.995352	(80,160]
PhilipSmith	PhilipSmithgoldPS02	0.0769532	gold	E	70.5	0.991987	(40,80]
PhilipSmith	PhilipSmithgoldPS03	0.0789345	gold	E	64.5	0.997644	(40,80]
PhilipSmith	PhilipSmithgoldPS04	0.030217	gold	E	85	0.998582	(80,160]
PhilipSmith	PhilipSmithgoldPS05	0.0851423	gold	E	128.5	0.997757	(80,160]
PhilipSmith	PhilipSmithgoldPS06	0.00875124	gold	E	148	0.161681	(80,160]
PhilipSmith	PhilipSmithgoldPS07	0.0604055	gold	E	43	0.990211	(40,80]
PhilipSmith	PhilipSmithgoldPS08	0.105461	gold	E	18	0.984031	(10,20]
PhilipSmith	PhilipSmithgoldPS09	0.0339583	gold	E	58	0.988054	(40,80]
PhilipSmith	PhilipSmithgoldPS10	0.049129	gold	E	136	0.995352	(80,160]
PhilipSmith	PhilipSmithgoldPS11	0.127912	gold	E	44.5	0.996095	(40,80]
PhilipSmith	PhilipSmithgoldPS12	0.0771234	gold	E	63	0.956925	(40,80]
PhilipSmith	PhilipSmithgoldPS13	0.0964642	gold	E	59.5	0.99912	(40,80]
PhilipSmith	PhilipSmithgoldPS14	0.187139	gold	E	11.5	0.989834	(10,20]
PhilipSmith	PhilipSmithgoldPS15	0.0654889	gold	E	34	0.990453	(20,40]
PhilipSmith	PhilipSmithgoldPS16	0.198236	gold	E	7.5	0.991977	(0,10]
PhilipSmith	PhilipSmithgoldPS17	0.0761891	gold	E	24.5	0.986482	(20,40]
PhilipSmith	PhilipSmithgoldPS18	0.13226	gold	E	18	0.975829	(10,20]
PhilipSmith	PhilipSmithgoldPS19	0.0837375	gold	E	67.5	0.897608	(40,80]
PhilipSmith	PhilipSmithgoldPS20	0.058825	gold	E	103.5	0.999424	(80,160]
PhilipSmith	PhilipSmithgoldPS21	0.125524	gold	E	58	0.989161	(40,80]
PhilipSmith	PhilipSmithgoldPS22	0.100082	gold	E	62	0.985208	(40,80]
PhilipSmith	PhilipSmithgoldPS23	0.171825	gold	E	44.5	0.999192	(40,80]
PhilipSmith	PhilipSmithgoldPS24	0.130465	gold	E	29.5	0.996659	(20,40]
PhilipSmith	PhilipSmithgoldPS25	0.11219	gold	E	29	0.995026	(20,40]
PhilipSmith	PhilipSmithgoldPS26	0.0919697	gold	E	102	0.976194	(80,160]
PhilipSmith	PhilipSmithgoldPS27	0.0519982	gold	E	174	0.997346	(160,210]
PhilipSmith	PhilipSmithgoldPS28	0.0902836	gold	E	90.5	0.981161	(80,160]
PhilipSmith	PhilipSmithgoldPS29	0.164888	gold	E	39	0.990411	(20,40]
PhilipSmith	PhilipSmithgoldPS30	0.105113	gold	E	37	0.990975	(20,40]
PhilipSmith	PhilipSmithgoldPS31	0.0596497	gold	E	112.5	0.996353	(80,160]
PhilipSmith	PhilipSmithgoldPS32	0.10563	gold	E	16	0.997187	(10,20]
PhilipSmith	PhilipSmithgoldPS33	0.0899056	gold	E	22.5	0.99204	(20,40]
PhilipSmith	PhilipSmithgoldPS34	0.0654231	gold	E	110	0.970315	(80,160]
PhilipSmith	PhilipSmithgoldPS35	0.084964	gold	E	53.5	0.986283	(40,80]
PhilipSmith	PhilipSmithgoldPS36	0.0957749	gold	E	54.5	0.99847	(40,80]
PhilipSmith	PhilipSmithgoldPS37	0.081878	gold	E	64	0.994658	(40,80]
PhilipSmith	PhilipSmithgoldPS38	0.0744431	gold	E	24.5	0.99106	(20,40]
PhilipSmith	PhilipSmithgoldPS39	0.102927	gold	E	56	0.990814	(40,80]
PhilipSmith	PhilipSmithgoldPS40	0.108836	gold	E	82	0.993898	(80,160]
Cutler	CutlergoldCT08	0.127351	gold	Y	9.125	0.99118	(0,10]
Cutler	CutlergoldCT09	0.218674	gold	Y	28.25	0.986523	(20,40]
Cutler	CutlergoldCT10	0.183815	gold	Y	24.75	0.990018	(20,40]
Cutler	CutlergoldCT11	0.285779	gold	Y	16.625	0.956859	(10,20]
Cutler	CutlergoldCT12	0.10086	gold	Y	74	0.991439	(40,80]
Cutler	CutlergoldCT14	0.122066	gold	Y	44	0.981058	(40,80]
Cutler	CutlergoldCUT13	0.0966185	gold	Y	27.5	0.985638	(20,40]
AmakE	AmakEgoldS01	0.0738441	gold	Y	88.25	0.992943	(80,160]
AmakE	AmakEgoldS.16	0.159478	gold	Y	92.75	0.997024	(80,160]
AmakE	AmakEgoldS02	0.213255	gold	Y	10	0.996785	(0,10]
AmakE	AmakEgoldS03	0.133446	gold	Y	32.5	0.984186	(20,40]
AmakE	AmakEgoldS04	0.060233	gold	Y	64.5	0.991598	(40,80]
AmakE	AmakEgoldS05	0.176168	gold	Y	21	0.993504	(20,40]
AmakE	AmakEgoldS06	0.167717	gold	Y	21	0.994856	(20,40]
AmakE	AmakEgoldS07	0.130303	gold	Y	8.25	0.976083	(0,10]
AmakE	AmakEgoldS08	0.150841	gold	Y	19	0.993023	(10,20]
AmakE	AmakEgoldS09	0.199939	gold	Y	18.375	0.998594	(10,20]
AmakE	AmakEgoldS10	0.143017	gold	Y	21.375	0.995845	(20,40]
AmakE	AmakEgoldS11	0.106982	gold	Y	45.75	0.990269	(40,80]
AmakE	AmakEgoldS12	0.173397	gold	Y	10	0.999201	(0,10]
AmakE	AmakEgoldS13	0.200181	gold	Y	30.75	0.991857	(20,40]
AmakE	AmakEgoldS14	0.0964712	gold	Y	13.375	0.950493	(10,20]
AmakE	AmakEgoldS15	0.132787	gold	Y	59.125	0.99514	(40,80]
AmakE	AmakEgoldS16	0.0936038	gold	Y	84.75	0.975848	(80,160]
AmakE	AmakEgoldS17	0.0914908	gold	Y	79	0.993157	(40,80]
AmakE	AmakEgoldS18	0.0717138	gold	Y	31.125	0.970257	(20,40]
AmakE	AmakEgoldS19	0.130084	gold	Y	16.875	0.981285	(10,20]
AmakE	AmakEgoldS20	0.158744	gold	Y	29.5	0.996657	(20,40]
AmakE	AmakEgoldS21	0.142071	gold	Y	38.875	0.992496	(20,40]
AmakE	AmakEgoldS22	0.166165	gold	Y	36	0.99831	(20,40]
AmakE	AmakEgoldS23	0.128018	gold	Y	13.875	0.980444	(10,20]
AmakE	AmakEgoldS24	0.149886	gold	Y	47.25	0.980319	(40,80]
AmakE	AmakEgoldS25	0.110742	gold	Y	13.375	0.992543	(10,20]
AmakE	AmakEgoldS26	0.114148	gold	Y	22.875	0.978448	(20,40]
AmakE	AmakEgoldS27	0.143474	gold	Y	96.5	0.990062	(80,160]
AmakE	AmakEgoldS28	0.160582	gold	Y	20	0.988709	(10,20]
AmakE	AmakEgoldS29	0.216952	gold	Y	21.75	0.984861	(20,40]
AmakE	AmakEgoldS30	0.193374	gold	Y	50.375	0.997291	(40,80]
AmakE	AmakEgoldS31	0.137715	gold	Y	56.625	0.991888	(40,80]
AmakW	AmakWgoldS32	0.10106	gold	Y	19.5	0.985039	(10,20]
AmakW	AmakWgoldS33	0.147876	gold	Y	13	0.996779	(10,20]
AmakW	AmakWgoldS34	0.112959	gold	Y	31.25	0.992263	(20,40]
AmakW	AmakWgoldS35	0.186882	gold	Y	29	0.990148	(20,40]
AmakW	AmakWgoldS36	0.162632	gold	Y	51.625	0.96917	(40,80]
AmakW	AmakWgoldS37	0.162334	gold	Y	42.375	0.996574	(40,80]
AmakW	AmakWgoldS38	0.11442	gold	Y	13	0.995175	(10,20]
AmakW	AmakWgoldS39	0.141875	gold	Y	16.875	0.960221	(10,20]
AmakW	AmakWgoldS40	0.224693	gold	Y	21.75	0.992055	(20,40]
AmakW	AmakWgoldS41	0.121735	gold	Y	13	0.961998	(10,20]
AmakW	AmakWgoldS42	0.148649	gold	Y	68.625	0.992178	(40,80]
AmakW	AmakWgoldS43	0.147826	gold	Y	17.875	0.989221	(10,20]
AmakW	AmakWgoldS44	0.146486	gold	Y	11.75	0.991264	(10,20]
AmakW	AmakWgoldS45	0.127785	gold	Y	15.875	0.993662	(10,20]
AmakW	AmakWgoldS46	0.195449	gold	Y	9.125	0.992151	(0,10]
AmakW	AmakWgoldS47	0.147619	gold	Y	20.5	0.998195	(20,40]
AmakW	AmakWgoldS48	0.139397	gold	Y	55	0.995325	(40,80]
AmakW	AmakWgoldS49	0.0409891	gold	Y	91.375	0.993439	(80,160]
AmakW	AmakWgoldS50	0.138967	gold	Y	85.375	0.96841	(80,160]
AmakW	AmakWgoldS51	0.157941	gold	Y	14.375	0.989448	(10,20]
AmakW	AmakWgoldS52	0.164107	gold	Y	31.5	0.99104	(20,40]
AmakW	AmakWgoldS53	0.160161	gold	Y	24.25	0.993753	(20,40]
AmakW	AmakWgoldS54	0.166495	gold	Y	34.25	0.993859	(20,40]
AmakW	AmakWgoldS55	0.120268	gold	Y	55.5	0.983381	(40,80]
AmakW	AmakWgoldS56	0.132281	gold	Y	30.5	0.992807	(20,40]
AmakW	AmakWgoldS57	0.148139	gold	Y	69.75	0.989336	(40,80]
AmakW	AmakWgoldS58	0.0703575	gold	Y	185.25	0.999641	(160,210]
AmakW	AmakWgoldS59	0.161313	gold	Y	17.75	0.985967	(10,20]
AmakW	AmakWgoldS60	0.131642	gold	Y	19	0.992646	(10,20]
AmakW	AmakWgoldS61	0.121226	gold	Y	12.25	0.989066	(10,20]
AmakW	AmakWgoldS62	0.106544	gold	Y	41.625	0.929992	(40,80]
AmakW	AmakWgoldS63	0.109856	gold	Y	20.25	0.97006	(20,40]
AmakW	AmakWgoldS64	0.269675	gold	Y	8.75	0.987473	(0,10]
AmakW	AmakWgoldS65	0.173439	gold	Y	35.375	0.996217	(20,40]
AmakW	AmakWgoldS66	0.139294	gold	Y	50.875	0.993662	(40,80]
AmakW	AmakWgoldS67	0.0975266	gold	Y	68.25	0.741365	(40,80]
AmakW	AmakWgoldS68	0.122931	gold	Y	50.125	0.994266	(40,80]
AmakW	AmakWgoldS69	0.165632	gold	Y	19.75	0.992601	(10,20]
AmakW	AmakWgoldS70	0.124375	gold	Y	25	0.985898	(20,40]
AmakW	AmakWgoldS71	0.093018	gold	Y	96.25	0.998543	(80,160]
AmakW	AmakWgoldS72	0.0693365	gold	Y	149.875	0.976767	(80,160]
AmakW	AmakWgoldS73	0.169733	gold	Y	47.25	0.993305	(40,80]
AmakW	AmakWgoldS74	0.144875	gold	Y	19.625	0.981796	(10,20]
AmakW	AmakWgoldS75	0.154847	gold	Y	22.75	0.993185	(20,40]
AmakW	AmakWgoldS76	0.151496	gold	Y	55.5	0.967534	(40,80]
AmakW	AmakWgoldS77	0.148836	gold	Y	22.375	0.989813	(20,40]
AmakW	AmakWgoldS78	0.146233	gold	Y	29	0.979023	(20,40]
AmakW	AmakWgoldS79	0.122595	gold	Y	98.5	0.997148	(80,160]
AmakW	AmakWgoldS80	0.152666	gold	Y	17.25	0.99081	(10,20]
AmakW	AmakWgoldS81	0.150263	gold	Y	16.75	0.998805	(10,20]
AmakW	AmakWgoldS82	0.121583	gold	Y	82.375	0.99869	(80,160]
AmakW	AmakWgoldS83	0.110532	gold	Y	73.5	0.998186	(40,80]
AmakW	AmakWgoldS84	0.11212	gold	Y	57.75	0.982271	(40,80]
AmakW	AmakWgoldS85	0.102839	gold	Y	26.125	0.971845	(20,40]
AmakW	AmakWgoldS86	0.115667	gold	Y	31.125	0.955326	(20,40]
AmakW	AmakWgoldS87	0.0567186	gold	Y	61.75	0.985044	(40,80]
AmakW	AmakWgoldS88	0.124244	gold	Y	72	0.978754	(40,80]
AmakW	AmakWgoldS89	0.119179	gold	Y	86.5	0.995365	(80,160]
AmakW	AmakWgoldS90	0.128351	gold	Y	30.875	0.993011	(20,40]
AmakW	AmakWgoldS91	0.171729	gold	Y	40	0.974741	(20,40]
AmakW	AmakWgoldS92	0.0834677	gold	Y	178.125	0.997861	(160,210]
AmakW	AmakWgoldS93	0.0831401	gold	Y	69.875	0.997021	(40,80]
AmakW	AmakWgoldS94	0.132087	gold	Y	56.25	0.996515	(40,80]
AmakW	AmakWgoldS95	0.0550811	gold	Y	130	0.996603	(80,160]
AmakW	AmakWgoldS96	0.113735	gold	Y	114.875	0.997005	(80,160]
AmakW	AmakWgoldS97	0.13975	gold	Y	46	0.99765	(40,80]
AmakW	AmakWgoldS98	0.0853041	gold	Y	36.125	0.986462	(20,40]
AmakW	AmakWgoldS99	0.0463121	gold	Y	150.625	0.933126	(80,160]
AmakW	AmakWgoldS100	0.097313	gold	Y	106	0.977728	(80,160]
AmakW	AmakWgoldS101	0.159552	gold	Y	16.875	0.991208	(10,20]
AmakW	AmakWgoldS102	0.149968	gold	Y	38.25	0.995561	(20,40]
AmakW	AmakWgoldS103	0.0746917	gold	Y	75.375	0.994867	(40,80]
AmakW	AmakWgoldS104	0.0886292	gold	Y	174.25	0.996706	(160,210]
AmakW	AmakWgoldS105	0.127317	gold	Y	42	0.99259	(40,80]
AmakW	AmakWgoldS106	0.150508	gold	Y	27	0.981218	(20,40]
AmakW	AmakWgoldS107	0.114359	gold	Y	23.75	0.99438	(20,40]
AmakW	AmakWgoldS108	0.105509	gold	Y	33.5	0.99784	(20,40]
AmakW	AmakWgoldS109	0.119381	gold	Y	38.25	0.996039	(20,40]
AmakW	AmakWgoldS110	0.134275	gold	Y	18.5	0.986182	(10,20]
AmakW	AmakWgoldS111	0.124083	gold	Y	20.5	0.98938	(20,40]
AmakW	AmakWgoldS112	0.105737	gold	Y	31.375	0.980808	(20,40]
AmakW	AmakWgoldS113	0.141139	gold	Y	26.5	0.99871	(20,40]
AmakW	AmakWgoldS114	0.131583	gold	Y	54	0.999314	(40,80]
AmakW	AmakWgoldS115	0.226776	gold	Y	6.625	0.932677	(0,10]
AmakW	AmakWgoldS116	0.153953	gold	Y	27.75	0.984681	(20,40]
AmakW	AmakWgoldS117	0.0851803	gold	Y	97.875	0.993468	(80,160]
AmakW	AmakWgoldS118	0.123981	gold	Y	49.625	0.985445	(40,80]
AmakW	AmakWgoldS119	0.141949	gold	Y	39.875	0.985401	(20,40]
AmakW	AmakWgoldS120	0.0897352	gold	Y	25	0.991312	(20,40]
AmakW	AmakWgoldS121	0.120723	gold	Y	16.125	0.978825	(10,20]
AmakW	AmakWgoldS122	0.174365	gold	Y	7.25	0.983371	(0,10]
AmakW	AmakWgoldS123	0.192443	gold	Y	16.5	0.976973	(10,20]
AmakW	AmakWgoldS124	0.139839	gold	Y	56.625	0.976374	(40,80]
AmakW	AmakWgoldS125	0.155323	gold	Y	19.625	0.998946	(10,20]
AmakW	AmakWgoldS126	0.110673	gold	Y	41.125	0.999785	(40,80]
AmakW	AmakWgoldS127	0.134792	gold	Y	27.125	0.971512	(20,40]
AmakW	AmakWgoldS128	0.127043	gold	Y	11.625	0.971923	(10,20]
AmakW	AmakWgoldS129	0.161503	gold	Y	32	0.974695	(20,40]
AmakW	AmakWgoldS130	0.149916	gold	Y	15.5	0.972793	(10,20]
AmakW	AmakWgoldS131	0.131863	gold	Y	12.5	0.993268	(10,20]
AmakW	AmakWgoldS132	0.132312	gold	Y	51.375	0.988718	(40,80]
AmakW	AmakWgoldS133	0.0965299	gold	Y	29.125	0.977108	(20,40]
AmakW	AmakWgoldS134	0.117739	gold	Y	33	0.992734	(20,40]
AmakW	AmakWgoldS135	0.170001	gold	Y	63	0.996529	(40,80]
AmakW	AmakWgoldAmak73	0.118818	gold	Y	146	0.989805	(80,160]
AmakW	AmakWgoldS136	0.151923	gold	Y	27.875	0.99854	(20,40]
AmakW	AmakWgoldS137	0.154676	gold	Y	45.75	0.995596	(40,80]
AmakW	AmakWgoldS138	0.110601	gold	Y	29.25	0.982095	(20,40]
PhilipSmith	PhilipSmithsilverS01	0.0782497	silver	E	47	0.974404	(40,80]
PhilipSmith	PhilipSmithsilverS02	0.0923135	silver	E	43	0.985892	(40,80]
PhilipSmith	PhilipSmithsilverS03	0.171364	silver	E	19	0.971665	(10,20]
PhilipSmith	PhilipSmithsilverS04	0.111114	silver	E	19	0.993133	(10,20]
PhilipSmith	PhilipSmithsilverS05	0.150788	silver	E	22	0.972205	(20,40]
PhilipSmith	PhilipSmithsilverS06	0.108024	silver	E	20	0.979326	(10,20]
PhilipSmith	PhilipSmithsilverS07	0.0843317	silver	E	19	0.996199	(10,20]
PhilipSmith	PhilipSmithsilverS08	0.0561925	silver	E	54	0.94205	(40,80]
PhilipSmith	PhilipSmithsilverS09	0.0789581	silver	E	76	0.999151	(40,80]
PhilipSmith	PhilipSmithsilverS10	0.113685	silver	E	29	0.995782	(20,40]
PhilipSmith	PhilipSmithsilverS11	0.106844	silver	E	77	0.989671	(40,80]
PhilipSmith	PhilipSmithsilverS12	0.0493111	silver	E	176	0.993569	(160,210]
PhilipSmith	PhilipSmithsilverS13	0.256115	silver	E	11	0.947791	(10,20]
PhilipSmith	PhilipSmithsilverS14	0.251915	silver	E	23	0.987128	(20,40]
PhilipSmith	PhilipSmithsilverS15	0.0202218	silver	E	94	0.983926	(80,160]
PhilipSmith	PhilipSmithsilverS16	0.097382	silver	E	32	0.989489	(20,40]
PhilipSmith	PhilipSmithsilverS17	0.111654	silver	E	12	0.982742	(10,20]
PhilipSmith	PhilipSmithsilverS18	0.0369094	silver	E	168	0.996832	(160,210]
PhilipSmith	PhilipSmithsilverS19	0.0508179	silver	E	41	0.99519	(40,80]
PhilipSmith	PhilipSmithsilverS20	0.0835345	silver	E	120	0.995325	(80,160]
AmakE	AmakEsilverS07	0.168008	silver	Y	13.5	0.996277	(10,20]
AmakE	AmakEsilverS01	0.146117	silver	Y	44.75	0.985429	(40,80]
AmakE	AmakEsilvers02	0.165299	silver	Y	40	0.996848	(20,40]
AmakE	AmakEsilverS03	0.245873	silver	Y	29.75	0.977076	(20,40]
AmakE	AmakEsilverS04	0.131789	silver	Y	54.5	0.987231	(40,80]
AmakE	AmakEsilverS05	0.138823	silver	Y	68.25	0.997654	(40,80]
AmakE	AmakEsilvers06	0.188182	silver	Y	19	0.992853	(10,20]
AmakE	AmakEsilverS08	0.15412	silver	Y	78.5	0.986765	(40,80]
AmakE	AmakEsilverS09	0.104435	silver	Y	19.25	0.992782	(10,20]
AmakE	AmakEsilvers10	0.0873482	silver	Y	35	0.985796	(20,40]
AmakE	AmakEsilverS11	0.150671	silver	Y	25.5	0.993801	(20,40]
AmakE	AmakEsilverS12	0.220447	silver	Y	15	0.998722	(10,20]
AmakE	AmakEsilverS13	0.0653218	silver	Y	194.25	0.995509	(160,210]
AmakE	AmakEsilverS14	0.166519	silver	Y	40.75	0.999442	(40,80]
AmakE	AmakEsilverS15	0.165617	silver	Y	40.25	0.993547	(40,80]
AmakE	AmakEsilverS16	0.108664	silver	Y	74.5	0.99578	(40,80]
AmakE	AmakEsilverS17	0.117325	silver	Y	11.25	0.983699	(10,20]
AmakE	AmakEsilverS18	0.148688	silver	Y	42	0.994382	(40,80]
AmakE	AmakEsilverS19	0.156147	silver	Y	29.75	0.999902	(20,40]
AmakE	AmakEsilverS20	0.128333	silver	Y	35.75	0.998713	(20,40]
AmakE	AmakEsilverS21	0.120796	silver	Y	12.25	0.995349	(10,20]
AmakE	AmakEsilverS22	0.105372	silver	Y	141.75	0.997916	(80,160]
AmakE	AmakEsilverS23	0.0928974	silver	Y	155	0.997264	(80,160]
AmakE	AmakEsilverS24	0.144953	silver	Y	13.25	0.976435	(10,20]
AmakE	AmakEsilverS25	0.108994	silver	Y	57.25	0.990586	(40,80]
AmakE	AmakEsilverS26	0.105027	silver	Y	52.25	0.982412	(40,80]
AmakE	AmakEsilverS27	0.129884	silver	Y	23.75	0.990612	(20,40]
AmakE	AmakEsilverS28	0.1841	silver	Y	25.5	0.9956	(20,40]
AmakE	AmakEsilverS29	0.201044	silver	Y	16.25	0.994762	(10,20]
AmakE	AmakEsilverS30	0.125631	silver	Y	62.25	0.983749	(40,80]
AmakE	AmakEsilverS31	0.149341	silver	Y	45.25	0.988601	(40,80]
AmakW	AmakWsilverS32	0.0916815	silver	Y	25.75	0.967778	(20,40]
AmakW	AmakWsilverS33	0.140202	silver	Y	93.75	0.996825	(80,160]
AmakW	AmakWsilverS34	0.0857289	silver	Y	187.75	0.996344	(160,210]
AmakW	AmakWsilverS35	0.0404071	silver	Y	206.75	0.991824	(160,210]
AmakW	AmakWsilverS36	0.112795	silver	Y	24.5	0.967515	(20,40]
AmakW	AmakWsilverS37	0.114273	silver	Y	131.5	0.993389	(80,160]
AmakW	AmakWsilverS38	0.142954	silver	Y	21	0.988651	(20,40]
AmakW	AmakWsilverS39	0.0986007	silver	Y	61	0.995329	(40,80]
AmakW	AmakWsilverS40	0.185368	silver	Y	36.25	0.991221	(20,40]
AmakW	AmakWsilverS41	0.11678	silver	Y	17.75	0.97324	(10,20]
AmakW	AmakWsilverS42	0.155346	silver	Y	32.75	0.990784	(20,40]
AmakW	AmakWsilverS43	0.175882	silver	Y	39.25	0.987882	(20,40]
AmakW	AmakWsilverS44	0.150497	silver	Y	38.5	0.993374	(20,40]
AmakW	AmakWsilverS45	0.119199	silver	Y	43.25	0.982148	(40,80]
AmakW	AmakWsilverS46	0.128993	silver	Y	58.25	0.992333	(40,80]
AmakW	AmakWsilverS47	0.0720235	silver	Y	38.75	0.989922	(20,40]
AmakW	AmakWsilverS48	0.119298	silver	Y	36.75	0.994949	(20,40]
AmakW	AmakWsilverS49	0.108052	silver	Y	56.75	0.986175	(40,80]
AmakW	AmakWsilverS50	0.125871	silver	Y	42.75	0.986948	(40,80]
AmakW	AmakWsilverS51	0.0901381	silver	Y	36	0.993305	(20,40]
AmakW	AmakWsilverS52	0.138498	silver	Y	32.25	0.99126	(20,40]
AmakW	AmakWsilverS53	0.119718	silver	Y	69	0.96398	(40,80]
AmakW	AmakWsilverS54	0.122769	silver	Y	31.25	0.99787	(20,40]
AmakW	AmakWsilverS55	0.132291	silver	Y	25.25	0.950155	(20,40]
AmakW	AmakWsilverS56	0.151278	silver	Y	23.5	0.99095	(20,40]
AmakW	AmakWsilverS57	0.157509	silver	Y	15	0.972677	(10,20]
AmakW	AmakWsilverS58	0.136829	silver	Y	49.25	0.993996	(40,80]
AmakW	AmakWsilverS59	0.120176	silver	Y	25.25	0.970968	(20,40]
AmakW	AmakWsilverS60	0.0995272	silver	Y	147.25	0.990325	(80,160]
AmakW	AmakWsilverS61	0.0916002	silver	Y	103.75	0.992051	(80,160]
AmakW	AmakWsilverS62	0.10889	silver	Y	66.5	0.985235	(40,80]
AmakW	AmakWsilverS63	0.178275	silver	Y	6.875	0.987206	(0,10]
AmakW	AmakWsilverS64	0.115964	silver	Y	112	0.983419	(80,160]
AmakW	AmakWsilverS65	0.125514	silver	Y	117.25	0.989215	(80,160]
AmakW	AmakWsilverS66	0.201607	silver	Y	11.875	0.996878	(10,20]
AmakW	AmakWsilverS67	0.162841	silver	Y	14.5	0.963474	(10,20]
AmakW	AmakWsilverS68	0.114395	silver	Y	27.375	0.968011	(20,40]
AmakW	AmakWsilverS69	0.137924	silver	Y	19.75	0.988809	(10,20]
AmakW	AmakWsilverS70	0.190159	silver	Y	39	0.989112	(20,40]
AmakW	AmakWsilverS71	0.172874	silver	Y	46.25	0.994456	(40,80]
AmakW	AmakWsilverS72	0.14695	silver	Y	82.5	0.998074	(80,160]
AmakW	AmakWsilverS73	0.160878	silver	Y	34.75	0.985782	(20,40]
AmakW	AmakWsilverS74	0.15889	silver	Y	33.25	0.984477	(20,40]
AmakW	AmakWsilverS75	0.147457	silver	Y	40.25	0.997002	(40,80]
AmakW	AmakWsilverS76	0.187164	silver	Y	37.25	0.994374	(20,40]
AmakW	AmakWsilverS77	0.0748809	silver	Y	22.25	0.991763	(20,40]
AmakW	AmakWsilverS78	0.213547	silver	Y	36	0.994426	(20,40]
AmakW	AmakWsilverS79	0.0731545	silver	Y	153.75	0.985022	(80,160]
AmakW	AmakWsilverS80	0.0973931	silver	Y	112.5	0.998961	(80,160]
AmakW	AmakWsilverS81	0.154546	silver	Y	22.5	0.998835	(20,40]
AmakW	AmakWsilverS82	0.146749	silver	Y	25.5	0.998067	(20,40]
AmakW	AmakWsilverS83	0.111331	silver	Y	57.5	0.9912	(40,80]
AmakW	AmakWsilverS84	0.168237	silver	Y	15.5	0.995031	(10,20]
AmakW	AmakWsilverS85	0.174803	silver	Y	20.75	0.995623	(20,40]
AmakW	AmakWsilverS86	0.132733	silver	Y	39.75	0.995569	(20,40]
AmakW	AmakWsilverS87	0.0624269	silver	Y	178.5	0.995883	(160,210]
AmakW	AmakWsilverS88	0.106063	silver	Y	65.25	0.981081	(40,80]
AmakW	AmakWsilverS89	0.171766	silver	Y	10	0.99101	(0,10]
AmakW	AmakWsilverS90	0.163168	silver	Y	16.25	0.982998	(10,20]
AmakW	AmakWsilverS91	0.0751118	silver	Y	12.5	0.991385	(10,20]
AmakW	AmakWsilverS92	0.0861347	silver	Y	61.5	0.964161	(40,80]
AmakW	AmakWsilverS93	0.11639	silver	Y	39.25	0.990699	(20,40]
AmakW	AmakWsilverS94	0.149578	silver	Y	18.25	0.989056	(10,20]
AmakW	AmakWsilverS95	0.186003	silver	Y	18.25	0.985881	(10,20]
AmakW	AmakWsilverS96	0.123603	silver	Y	30	0.987379	(20,40]
AmakW	AmakWsilverS97	0.170859	silver	Y	20	0.989377	(10,20]
AmakW	AmakWsilverS98	0.0955897	silver	Y	23.75	0.985212	(20,40]
AmakW	AmakWsilverS99	0.113342	silver	Y	57.5	0.977363	(40,80]
AmakW	AmakWsilverS100	0.138201	silver	Y	18.75	0.996913	(10,20]
AmakW	AmakWsilverS101	0.0708026	silver	Y	21.25	0.95879	(20,40]
AmakW	AmakWsilverS102	0.088365	silver	Y	18.25	0.967348	(10,20]
AmakW	AmakWsilverS103	0.114799	silver	Y	23.75	0.995484	(20,40]
AmakW	AmakWsilverS104	0.121966	silver	Y	49.25	0.991348	(40,80]
AmakW	AmakWsilverS105	0.154671	silver	Y	28.25	0.993522	(20,40]
AmakW	AmakWsilverS106	0.159231	silver	Y	41.75	0.997364	(40,80]

## Sheet: FoliarMeasures
measure	units	mean	se	population	n
CAG	mm/y	3.5985	0.161	colonist	17
CAG	mm/y	2.9197	0.1813	established	457
P	percent	0.163338	0.008577	colonist	20
P	percent	0.126556	0.01016	established	51
N	percent	1.28245	0.03808	colonist	20
N	percent	1.13195	0.04499	established	51
d15N/N	permil/percent	-2.8711	0.5473	colonist	20
d15N/N	permil/percent	-5.1455	0.6497	established	51
