# Supplementary material for: Sufficient conditions for rapid range expansion of a boreal conifer
Source: Nature. 2022 Aug 10;608(7923):546–51. doi: 10.1038/s41586-022-05093-2 (PMC9385489; doi:10.1038/s41586-022-05093-2)
Supplement: Supplementary file 9 — Source Data Fig. 4 [file 41586_2022_5093_MOESM9_ESM.xlsx]

## Sheet: Fig.4
PRISM_July_Temp_C	PRISM_NOV_MAR_PRECIP_mm	Basin
12.815	130.585	Established treelines
12.575	132.438	Established treelines
12.61	131.156	Established treelines
12.985	128.449	Established treelines
12.89	129.058	Established treelines
12.365	129.941	Established treelines
12.5345	128.508	Established treelines
12.98	126.874	Established treelines
13.105	126.447	Established treelines
13.11	126.626	Established treelines
12.91	127.604	Established treelines
13.12	125.912	Established treelines
11.51	132.618	Established treelines
12.865	127.486	Established treelines
13.2	125.62	Established treelines
11.435	142.974	Established treelines
11.19	143.201	Established treelines
10.975	143.707	Established treelines
11.9045	140.366	Established treelines
12.035	139.381	Established treelines
12.395	137.968	Established treelines
12.675	136.422	Established treelines
12.72	134.25	Established treelines
12.825	128.897	Established treelines
13.215	126.472	Established treelines
13.255	126.316	Established treelines
13.08	127.632	Established treelines
12.55	129.741	Established treelines
12.54	141.194	Established treelines
12.295	141.319	Established treelines
12.365	141.957	Established treelines
11.865	145.907	Established treelines
11.79	147.985	Established treelines
11.555	149.202	Established treelines
11.8245	150.471	Established treelines
11.58	141.941	Established treelines
11.105	142.17	Established treelines
10.65	143.363	Established treelines
10.29	146.192	Established treelines
10.56	147.162	Established treelines
10.63	148.229	Established treelines
10.36	149.799	Established treelines
11.97	142.013	Established treelines
12.005	141.949	Established treelines
12.01	141.665	Established treelines
11.915	141.278	Established treelines
11.975	140.953	Established treelines
11.92	140.385	Established treelines
13.22	127.256	Established treelines
13.155	128.452	Established treelines
12.9195	130.054	Established treelines
12.88	140.002	Established treelines
12.99	140.287	Established treelines
13.0645	139.769	Established treelines
13.0595	139.057	Established treelines
13.085	138.224	Established treelines
13.18	137.392	Established treelines
13.24	136.781	Established treelines
13.21	136.54	Established treelines
12.985	136.978	Established treelines
12.54	137.99	Established treelines
12.62	139.493	Established treelines
12.735	141.045	Established treelines
12.39	142.658	Established treelines
12.335	144.267	Established treelines
12.56	146.145	Established treelines
12.605	147.793	Established treelines
12.35	149.55	Established treelines
12.14	151.605	Established treelines
11.68	141.842	Established treelines
11.5	141.118	Established treelines
11.07	140.812	Established treelines
11.225	141.095	Established treelines
11.27	141.809	Established treelines
10.895	143.069	Established treelines
10.86	144.108	Established treelines
10.605	145.055	Established treelines
10.355	145.786	Established treelines
10.33	145.204	Established treelines
10.55	145.549	Established treelines
10.995	145.888	Established treelines
11.4	145.914	Established treelines
10.945	146.221	Established treelines
10.55	147.189	Established treelines
10.315	149.447	Established treelines
12.075	134.778	Established treelines
12.63	132.56	Established treelines
12.89	130.121	Established treelines
12.95	128.893	Established treelines
13.22	128.006	Established treelines
13.285	127.562	Established treelines
13.2645	127.619	Established treelines
13.365	128.222	Established treelines
13.21	129.757	Established treelines
12.555	140.749	Established treelines
12.785	140.763	Established treelines
12.51	140.851	Established treelines
12.965	136.293	Established treelines
13.075	135.486	Established treelines
12.365	137.175	Established treelines
11.255	139.465	Established treelines
11.75	136.418	Established treelines
11.205	141.919	Established treelines
11.35	142.359	Established treelines
11.6	142.254	Established treelines
11.705	143.103	Established treelines
11.57	144.021	Established treelines
11.565	145.487	Established treelines
11.51	147.65	Established treelines
11.395	149.741	Established treelines
11.32	151.175	Established treelines
11.195	151.991	Established treelines
11.03	152.414	Established treelines
12.365	138.338	Established treelines
12.395	136.761	Established treelines
11.99	134.992	Established treelines
13.585	126.806	Established treelines
13.37	129.599	Established treelines
12.11	141.406	Established treelines
12.56	138.542	Established treelines
13.1	136.263	Established treelines
12.655	137.665	Established treelines
12.495	140.64	Established treelines
12.36	143.616	Established treelines
12.01	147.04	Established treelines
11.575	150.855	Established treelines
9.97	145.651	Established treelines
10.115	142.742	Established treelines
10.76	140.901	Established treelines
11.58	136.994	Established treelines
11.4	142.107	Established treelines
11.18	142.782	Established treelines
10.88	143.819	Established treelines
13.705	127.556	Established treelines
13.675	128.862	Established treelines
13.455	131.346	Established treelines
12.085	147.843	Established treelines
12.085	143.3	Established treelines
12.425	140.857	Established treelines
12.99	138.071	Established treelines
13.38	135.97	Established treelines
13.6	134.762	Established treelines
13.26	136.216	Established treelines
12.625	138.401	Established treelines
10.43	149.143	Established treelines
10.66	147.06	Established treelines
10.99	145.43	Established treelines
10.94	143.813	Established treelines
11.275	142.344	Established treelines
11.3	141.71	Established treelines
11.32	142.024	Established treelines
11.205	143.231	Established treelines
10.175	144.22	Established treelines
10.32	144.178	Established treelines
11.11	143.724	Established treelines
11.26	142.748	Established treelines
11.47	141.362	Established treelines
11.94	137.408	Established treelines
11.915	136.898	Established treelines
11.775	137.233	Established treelines
11.75	138.195	Established treelines
11.715	139.909	Established treelines
11.52	141.538	Established treelines
11.16	142.521	Established treelines
10.8	144.179	Established treelines
10.69	145.613	Established treelines
10.36	147.228	Established treelines
9.975	148.254	Established treelines
12.635	133.935	Established treelines
13.15	132.563	Established treelines
13.36	131.497	Established treelines
13.7	127.731	Established treelines
13.67	128.461	Established treelines
13.525	129.519	Established treelines
13.54	130.886	Established treelines
13.58	132.377	Established treelines
13.325	134.821	Established treelines
13.37	136.178	Established treelines
12.825	138.676	Established treelines
11.995	142.265	Established treelines
10.635	147.3	Established treelines
11.215	144.573	Established treelines
11.525	141.72	Established treelines
11.7645	138.927	Established treelines
11.64	137.204	Established treelines
11.235	137.564	Established treelines
11.57	138.258	Established treelines
12.115	139.82	Established treelines
12.22	139.928	Established treelines
12.15	139.539	Established treelines
11.985	140.381	Established treelines
11.85	141.975	Established treelines
11.2	143.525	Established treelines
10.565	144.994	Established treelines
10.57	146.558	Established treelines
10.975	146.597	Established treelines
11.405	146.19	Established treelines
11.775	145.521	Established treelines
11.65	145.178	Established treelines
11.79	144.764	Established treelines
11.89	145.479	Established treelines
11.69	146.767	Established treelines
11.32	148.306	Established treelines
11.05	149.243	Established treelines
10.945	149.94	Established treelines
10.795	150.277	Established treelines
13.02	134.736	Established treelines
13.1795	134.371	Established treelines
13.71	126.356	Established treelines
13.615	127.741	Established treelines
12.69	149.636	Established treelines
12.78	147.32	Established treelines
12.88	144.228	Established treelines
12.95	140.559	Established treelines
13.035	137.314	Established treelines
13.18	135.095	Established treelines
13.54	133.357	Established treelines
12.605	138.355	Established treelines
12.26	141.579	Established treelines
12.71	144.431	Established treelines
12.24	147.166	Established treelines
12.07	149.219	Established treelines
12.265	151.168	Established treelines
12.06	153.284	Established treelines
10.78	154.732	Established treelines
11.22	151.791	Established treelines
11.045	148.794	Established treelines
11.095	146.35	Established treelines
11.265	144.298	Established treelines
10.895	142.192	Established treelines
11.085	139.506	Established treelines
12.38	135.789	Established treelines
12.13	138.168	Established treelines
11.375	140.602	Established treelines
10.715	151.282	Established treelines
11.08	149.72	Established treelines
11.105	148.801	Established treelines
10.37	148.46	Established treelines
10.7	149.723	Established treelines
10.76	150.484	Established treelines
10.995	150.783	Established treelines
10.64	150.85	Established treelines
13.59	128.808	Established treelines
13.72	126.637	Established treelines
13.57	126.863	Established treelines
12.335	141.987	Established treelines
12.355	137.943	Established treelines
12.95	135.413	Established treelines
13.57	133.483	Established treelines
13.775	131.969	Established treelines
13.59	134.575	Established treelines
12.5	146.484	Established treelines
12.065	148.05	Established treelines
11.905	152.013	Established treelines
11.17	146.858	Established treelines
11.5	143.803	Established treelines
11.8545	136.474	Established treelines
11.465	139.632	Established treelines
10.96	143.16	Established treelines
10.55	147.209	Established treelines
13.645	127.409	Established treelines
13.7	126.745	Established treelines
13.1545	135.55	Established treelines
13.755	133.754	Established treelines
13.465	134.099	Established treelines
12.84	136.5	Established treelines
12.12	144.11	Established treelines
13.0845	145.593	Established treelines
13.1095	146.496	Established treelines
12.89	147.706	Established treelines
12.305	150.239	Established treelines
12.09	151.377	Established treelines
11.285	150.74	Established treelines
11.665	147.365	Established treelines
11.435	145.187	Established treelines
11.13	143.434	Established treelines
11.09	141.81	Established treelines
10.91	139.878	Established treelines
11.135	137.23	Established treelines
11.9	137.498	Established treelines
12.745	137.603	Established treelines
13.44	134.777	Established treelines
13.71	133.095	Established treelines
13.145	135.758	Established treelines
12.58	139.173	Established treelines
12.22	152.035	Established treelines
11.665	153.462	Established treelines
11.325	148.572	Established treelines
11.72	144.47	Established treelines
12.21	137.102	Established treelines
11.825	139.686	Established treelines
11.225	142.877	Established treelines
10.77	149.876	Established treelines
11.24	152.607	Established treelines
12.1	150.579	Established treelines
11.9945	146.932	Established treelines
12.225	142.809	Established treelines
12.765	138.159	Established treelines
13.425	134.645	Established treelines
13.75	132.495	Established treelines
13.7645	132.264	Established treelines
11.615	135.171	Established treelines
12.275	136.641	Established treelines
11.675	139.768	Established treelines
11.73	142.514	Established treelines
11.905	145.429	Established treelines
11.29	148.374	Established treelines
10.12	156.017	Established treelines
10.235	156.362	Established treelines
10.12	156.985	Established treelines
10.26	157.532	Established treelines
13.795	122.534	Established treelines
13.18	139.868	Established treelines
13.71	133.739	Established treelines
13.82	132.143	Established treelines
13.74	133.413	Established treelines
13.5	136.239	Established treelines
12.905	139.678	Established treelines
12.435	143.795	Established treelines
11.29	145.416	Established treelines
10.56	146.287	Established treelines
11.23	146.756	Established treelines
11.66	144.574	Established treelines
11.615	140.785	Established treelines
12.06	136.357	Established treelines
12.925	132.894	Established treelines
11.8	144.422	Established treelines
11.57	147.012	Established treelines
11.48	149.312	Established treelines
11.435	151.513	Established treelines
11.34	153.144	Established treelines
11.12	154.037	Established treelines
10.93	155.156	Established treelines
13.985	123.748	Established treelines
13.18	134.759	Established treelines
13.655	132.56	Established treelines
13.89	132.597	Established treelines
12.505	141.037	Established treelines
12.695	148.3	Established treelines
11.46	140.504	Established treelines
12.5895	139.919	Established treelines
12.04	139.424	Established treelines
11.375	139.392	Established treelines
10.83	139.288	Established treelines
11.315	138.467	Established treelines
12.43	136.316	Established treelines
13.065	132.638	Established treelines
12.355	134.152	Established treelines
11.94	135.593	Established treelines
12.165	137.247	Established treelines
12.245	138.741	Established treelines
11.61	139.855	Established treelines
11.26	140.272	Established treelines
11.3	140.617	Established treelines
11.455	140.803	Established treelines
11.495	140.571	Established treelines
11.815	138.904	Established treelines
12.14	139.538	Established treelines
11.545	141.104	Established treelines
11.135	144.448	Established treelines
11.105	146.386	Established treelines
14.08	122.199	Established treelines
14.005	123.894	Established treelines
13.885	125.541	Established treelines
11.945	137.689	Established treelines
11.895	136.425	Established treelines
12.5845	135.649	Established treelines
13.14	135.081	Established treelines
12.875	129.705	Established treelines
12.25	133.161	Established treelines
11.64	136.961	Established treelines
11.195	140.586	Established treelines
11.515	148.807	Established treelines
11.08	149.464	Established treelines
10.49	149.114	Established treelines
11.295	148.27	Established treelines
11.55	146.79	Established treelines
11.92	145.675	Established treelines
11.93	145.427	Established treelines
12.06	145.794	Established treelines
11.895	146.128	Established treelines
11.5945	145.712	Established treelines
11.635	145.075	Established treelines
11.95	144.673	Established treelines
12.03	144.096	Established treelines
12.06	143.447	Established treelines
11.92	142.23	Established treelines
11.56	145.482	Established treelines
11.325	147.841	Established treelines
11.09	149.503	Established treelines
10.56	150.698	Established treelines
14.045	121.988	Established treelines
14.075	122.569	Established treelines
13.965	124.299	Established treelines
11.6	151.713	Established treelines
11.425	153.035	Established treelines
11.385	152.599	Established treelines
11.515	150.814	Established treelines
11.93	148.274	Established treelines
13.0845	143.011	Established treelines
13.325	141.862	Established treelines
11.65	141.068	Established treelines
12.055	143.721	Established treelines
13.115	135.549	Established treelines
13.275	133.632	Established treelines
13.45	130.368	Established treelines
12.36	133.131	Established treelines
11.68	137.041	Established treelines
11.02	141.373	Established treelines
10.555	145.285	Established treelines
10.315	148.438	Established treelines
11.105	151.577	Established treelines
11.47	150.419	Established treelines
10.955	149.181	Established treelines
11.085	147.976	Established treelines
11.205	147.782	Established treelines
11.065	148.135	Established treelines
11.045	148.504	Established treelines
11.31	149.2	Established treelines
11.11	149.883	Established treelines
11.17	150.167	Established treelines
10.945	150.019	Established treelines
14.015	121.891	Established treelines
14.1145	121.333	Established treelines
14.105	121.775	Established treelines
13.955	123.121	Established treelines
13.92	122.077	Established treelines
13.97	121.989	Established treelines
13.43	132.7	Established treelines
13.28	133.377	Established treelines
12.9395	135.059	Established treelines
12.705	137.258	Established treelines
12.55	139.646	Established treelines
12.46	142.562	Established treelines
12.525	142.965	Established treelines
12.69	142.666	Established treelines
13.08	141.586	Established treelines
13.295	140.431	Established treelines
13.33	139.985	Established treelines
13.01	140.245	Established treelines
11.155	151.653	Established treelines
11.8345	151.527	Established treelines
12.375	150.773	Established treelines
12.6845	147.154	Established treelines
12.875	144.451	Established treelines
13.03	142.697	Established treelines
13.28	140.319	Established treelines
13.515	138.743	Established treelines
13.275	138.572	Established treelines
12.66	140.569	Established treelines
13.55	135.461	Established treelines
13.44	137.654	Established treelines
13.26	140.527	Established treelines
13.02	144.272	Established treelines
11.87	133.637	Established treelines
13.485	128.153	Established treelines
12.49	133.034	Established treelines
11.74	145.722	Established treelines
11.4	148.819	Established treelines
10.795	151.739	Established treelines
10.38	154.963	Established treelines
10.25	158.193	Established treelines
10.675	150.672	Established treelines
14.055	121.965	Established treelines
14.1045	120.854	Established treelines
14.14	120.104	Established treelines
14.105	121.281	Established treelines
13.975	122.306	Established treelines
13.975	121.414	Established treelines
13.9895	120.896	Established treelines
13.92	121.641	Established treelines
13.435	133.015	Established treelines
13.32	139.878	Established treelines
13.085	140.421	Established treelines
11.54	149.408	Established treelines
11.96	147.472	Established treelines
12.32	144.963	Established treelines
12.665	143.173	Established treelines
12.84	140.215	Established treelines
13.385	136.403	Established treelines
13.145	138.661	Established treelines
13.365	137.223	Established treelines
13.53	135.716	Established treelines
13.605	134.501	Established treelines
13.39	137.685	Established treelines
12.945	140.87	Established treelines
11.47	141.327	Established treelines
12.44	137.054	Established treelines
11.775	137.548	Established treelines
11.39	139.967	Established treelines
11.365	142.386	Established treelines
11.61	144.608	Established treelines
11.885	146.494	Established treelines
11.655	151.028	Established treelines
11.595	153.734	Established treelines
11.245	156.352	Established treelines
10.63	157.717	Established treelines
14.16	119.801	Established treelines
14.17	120.072	Established treelines
14.145	120.566	Established treelines
14.0895	121.111	Established treelines
13.9545	119.129	Established treelines
13.955	119.518	Established treelines
13.925	120.677	Established treelines
13.015	130.197	Established treelines
13.17	130.846	Established treelines
13.385	131.877	Established treelines
13.57	132.174	Established treelines
13.63	132.92	Established treelines
13.555	133.487	Established treelines
13.5	134.271	Established treelines
13.46	135.291	Established treelines
13.455	136.378	Established treelines
12.9	137.98	Established treelines
12.725	138.635	Established treelines
13.12	139.303	Established treelines
13.075	140.035	Established treelines
11.855	147.08	Established treelines
11.86	145.716	Established treelines
12.06	140.567	Established treelines
13.715	133.028	Established treelines
13.715	132.774	Established treelines
11.935	155.623	Established treelines
12.47	150.368	Established treelines
12.82	147.708	Established treelines
13.57	134.624	Established treelines
13.585	134.698	Established treelines
13.465	136.333	Established treelines
13.3	139.256	Established treelines
12.845	142.972	Established treelines
11.155	151.268	Established treelines
12.6345	134.245	Established treelines
12.265	138.493	Established treelines
12.245	141.38	Established treelines
12.085	144.256	Established treelines
11.7445	146.406	Established treelines
11.205	147.997	Established treelines
10.755	149.483	Established treelines
11.19	152.776	Established treelines
10.905	154.257	Established treelines
11.15	155.881	Established treelines
11.285	156.884	Established treelines
10.925	157.187	Established treelines
13.365	129.603	Established treelines
13.7	127.332	Established treelines
13.76	125.326	Established treelines
13.85	123.814	Established treelines
14.11	120.253	Established treelines
14.18	118.608	Established treelines
14.16	119.086	Established treelines
14.13	120.493	Established treelines
14.1	122.035	Established treelines
14.05	122.127	Established treelines
14.02	121.821	Established treelines
13.9595	121.091	Established treelines
13.6795	125.788	Established treelines
13.66	126.816	Established treelines
13.675	127.67	Established treelines
13.7	128.153	Established treelines
13.71	129.226	Established treelines
13.62	130.687	Established treelines
13.405	132.289	Established treelines
13.035	133.902	Established treelines
12.6495	135.537	Established treelines
12.31	137.38	Established treelines
12.205	139.195	Established treelines
12.495	139.961	Established treelines
12.53	140.104	Established treelines
12.6	139.863	Established treelines
12.8795	139.972	Established treelines
12.62	140.167	Established treelines
12.32	140.582	Established treelines
12.1	141.467	Established treelines
12.33	142.458	Established treelines
12.745	141.113	Established treelines
13.035	139.737	Established treelines
13.1	138.299	Established treelines
13.055	136.955	Established treelines
13.14	135.656	Established treelines
13.46	133.552	Established treelines
13.635	132.324	Established treelines
13.785	131.375	Established treelines
13.91	130.67	Established treelines
13.915	130.087	Established treelines
12.275	153.55	Established treelines
12.675	148.449	Established treelines
13.185	144.157	Established treelines
12.465	142.603	Established treelines
13.14	139.218	Established treelines
13.585	134.884	Established treelines
13.34	138.904	Established treelines
13.135	141.537	Established treelines
12.555	145.119	Established treelines
13.125	140.649	Established treelines
12.8	143.903	Established treelines
12.35	147.771	Established treelines
12.45	146.847	Established treelines
12.71	141.968	Established treelines
12.815	137.419	Established treelines
13.205	133.128	Established treelines
11.24	142.793	Established treelines
11.36	153.797	Established treelines
10.99	155.036	Established treelines
13.575	131.507	Established treelines
13.28	132.217	Established treelines
12.88	133.504	Established treelines
13.24	132.008	Established treelines
12.73	128.115	Established treelines
13.085	124.413	Established treelines
13.545	122.99	Established treelines
13.905	120.57	Established treelines
14.04	119.409	Established treelines
14.135	119.185	Established treelines
14.18	118.891	Established treelines
14.185	121.312	Established treelines
14.085	122.6	Established treelines
14.05	122.936	Established treelines
14.005	122.794	Established treelines
13.925	122.554	Established treelines
13.885	122.299	Established treelines
13.84	122.74	Established treelines
13.66	126.537	Established treelines
12.325	136.334	Established treelines
12.125	139.175	Established treelines
11.94	142.016	Established treelines
12.425	140.924	Established treelines
12.47	140.187	Established treelines
12.175	139.868	Established treelines
12.0845	139.945	Established treelines
12.095	140.294	Established treelines
12.415	139.792	Established treelines
12.565	138.696	Established treelines
12.8245	137.234	Established treelines
13.23	134.172	Established treelines
13.57	132.85	Established treelines
13.975	129.13	Established treelines
11.795	152.309	Established treelines
12.345	150.468	Established treelines
12.74	147.316	Established treelines
12.86	145.209	Established treelines
13.0295	145.576	Established treelines
12.94	143.9	Established treelines
13.115	141.637	Established treelines
13.395	139.812	Established treelines
13.52	138.069	Established treelines
13.6	135.957	Established treelines
13.585	136.83	Established treelines
13.435	138.711	Established treelines
13.18	140.931	Established treelines
12.63	143.233	Established treelines
12.6545	143.796	Established treelines
11.705	146.889	Established treelines
11.515	140.581	Established treelines
12.605	136.079	Established treelines
13.87	125.527	Established treelines
13.69	127.764	Established treelines
13.53	130.917	Established treelines
13.275	135.118	Established treelines
11.7045	144.729	Established treelines
11.11	149.824	Established treelines
10.63	153.801	Established treelines
13.01	135.096	Established treelines
13.33	133.015	Established treelines
13.47	130.699	Established treelines
13.445	130.011	Established treelines
13.485	130.142	Established treelines
13.23	130.778	Established treelines
12.9345	131.661	Established treelines
12.965	132.728	Established treelines
13.095	133.335	Established treelines
13.025	134.138	Established treelines
12.69	134.33	Established treelines
13.195	124.875	Established treelines
13.98	121.862	Established treelines
14.095	121.225	Established treelines
14.17	121.325	Established treelines
14.21	121.417	Established treelines
14.145	122.071	Established treelines
14.08	122.873	Established treelines
14	123.615	Established treelines
13.94	123.989	Established treelines
13.825	124.035	Established treelines
13.615	125.108	Established treelines
13.68	124.366	Established treelines
13.69	124.074	Established treelines
13.62	126.05	Established treelines
13.5595	127.395	Established treelines
13.53	128.568	Established treelines
13.385	129.926	Established treelines
13.135	131.62	Established treelines
12.91	133.612	Established treelines
12.59	136.024	Established treelines
12.315	138.31	Established treelines
12.045	140.232	Established treelines
12.615	137.267	Established treelines
12.745	136.594	Established treelines
13.235	133.847	Established treelines
13.63	132.701	Established treelines
13.965	127.375	Established treelines
13.97	127.839	Established treelines
13.975	129.229	Established treelines
14.01	129.86	Established treelines
13.965	130.345	Established treelines
12.325	149.483	Established treelines
13.1145	142.972	Established treelines
12.755	145.079	Established treelines
12.67	142.541	Established treelines
13.345	140.577	Established treelines
13.645	137.908	Established treelines
13.72	136.245	Established treelines
13.755	135.587	Established treelines
13.705	135.813	Established treelines
13.625	136.899	Established treelines
13.455	139.081	Established treelines
13	141.907	Established treelines
12.315	143.836	Established treelines
11.575	145.669	Established treelines
11.025	147.31	Established treelines
12.345	143.697	Established treelines
12.71	141.255	Established treelines
12.92	137.378	Established treelines
14	124.567	Established treelines
13.9345	125.793	Established treelines
13.725	128.784	Established treelines
11.6	145.471	Established treelines
11.62	150.109	Established treelines
11.7	154.475	Established treelines
11.475	157.941	Established treelines
10.865	159.776	Established treelines
12.76	133.68	Established treelines
13.255	131.994	Established treelines
12.97	129.303	Established treelines
12.845	129.766	Established treelines
12.53	130.742	Established treelines
12.49	131.034	Established treelines
12.75	127.416	Established treelines
12.9395	126.211	Established treelines
13.065	124.696	Established treelines
13.3	124.401	Established treelines
14.265	122.475	Established treelines
14.18	122.722	Established treelines
14.13	122.97	Established treelines
14.12	123.276	Established treelines
14.02	124.778	Established treelines
13.995	125.093	Established treelines
13.92	125.592	Established treelines
13.755	126.15	Established treelines
13.425	126.642	Established treelines
12.915	126.667	Established treelines
12.915	126.431	Established treelines
13.3195	126.561	Established treelines
12.41	135.545	Established treelines
12.17	139.263	Established treelines
12.465	138.366	Established treelines
12.64	137.262	Established treelines
12.725	135.746	Established treelines
12.87	134.299	Established treelines
13.0845	133.206	Established treelines
13.38	132.238	Established treelines
13.57	131.279	Established treelines
13.5545	130.42	Established treelines
13.6	129.594	Established treelines
13.68	129.035	Established treelines
13.84	128.451	Established treelines
13.985	127.26	Established treelines
14.02	126.754	Established treelines
14.01	126.56	Established treelines
14	126.475	Established treelines
13.945	126.861	Established treelines
11.225	154.176	Established treelines
11.415	154.217	Established treelines
11.825	152.138	Established treelines
12	150.601	Established treelines
12.29	148.751	Established treelines
13.025	144.583	Established treelines
12.845	146.545	Established treelines
12.8	148.729	Established treelines
12.705	150.95	Established treelines
12.875	148.182	Established treelines
13.14	145.47	Established treelines
13.225	142.938	Established treelines
13.345	140.399	Established treelines
13.825	134.123	Established treelines
13.72	134.921	Established treelines
13.5445	136.896	Established treelines
13.215	139.248	Established treelines
12.8595	143.297	Established treelines
12.235	147.607	Established treelines
12.625	142.184	Established treelines
13.14	140.34	Established treelines
11.82	139.776	Established treelines
11.945	139.335	Established treelines
14	124.515	Established treelines
13.905	125.564	Established treelines
10.66	152.614	Established treelines
10.7	156.187	Established treelines
10.655	158.834	Established treelines
12.18	138.841	Established treelines
12.785	137.453	Established treelines
12.79	134.907	Established treelines
13.12	131.313	Established treelines
13.375	129.334	Established treelines
13.565	128.428	Established treelines
13.685	127.835	Established treelines
13.345	127.643	Established treelines
13.32	128.074	Established treelines
13	128.301	Established treelines
12.855	128.314	Established treelines
12.805	127.578	Established treelines
12.885	126.538	Established treelines
13.1995	125.796	Established treelines
13.275	124.645	Established treelines
13	124.826	Established treelines
13.365	124.557	Established treelines
13.705	124.468	Established treelines
14.295	123.256	Established treelines
14.22	123.439	Established treelines
14.155	123.718	Established treelines
14.09	124.03	Established treelines
13.975	124.341	Established treelines
13.855	124.596	Established treelines
13.835	124.872	Established treelines
13.835	124.998	Established treelines
13.99	125.096	Established treelines
14.01	125.242	Established treelines
14.03	125.458	Established treelines
13.09	127.742	Established treelines
12.95	127.858	Established treelines
12.9	132.045	Established treelines
12.445	134.006	Established treelines
12.185	136.22	Established treelines
12.33	136.472	Established treelines
12.38	136.051	Established treelines
12.5	133.958	Established treelines
12.955	132.642	Established treelines
13.35	131.269	Established treelines
13.85	127.416	Established treelines
14.05	126.124	Established treelines
14.01	126.602	Established treelines
13.965	127.033	Established treelines
13.94	127.415	Established treelines
13.915	128.091	Established treelines
13.85	128.837	Established treelines
11.59	152.37	Established treelines
12.105	150.266	Established treelines
12.67	148.244	Established treelines
13.005	145.363	Established treelines
12.955	147.101	Established treelines
12.875	149.133	Established treelines
12.595	151.036	Established treelines
12.13	152.388	Established treelines
12.405	149.863	Established treelines
12.39	147.174	Established treelines
12.365	144.329	Established treelines
12.695	141.682	Established treelines
13.185	139.268	Established treelines
13.625	135.608	Established treelines
13.39	143.293	Established treelines
13.135	141.701	Established treelines
13.47	135.147	Established treelines
13.91	132.386	Established treelines
12.7045	134.454	Established treelines
13.075	134.564	Established treelines
14	124.911	Established treelines
13.96	125.855	Established treelines
13.895	127.496	Established treelines
12.065	142.855	Established treelines
12.035	146.472	Established treelines
12.775	139.134	Established treelines
12.47	129.844	Established treelines
12.935	128.478	Established treelines
13.495	127.405	Established treelines
13.59	124.506	Established treelines
13.635	123.966	Established treelines
13.87	125.309	Established treelines
13.84	125.467	Established treelines
13.895	125.647	Established treelines
14.0045	125.809	Established treelines
14.07	126.023	Established treelines
13.52	128.078	Established treelines
12.98	128.362	Established treelines
12.795	128.163	Established treelines
12.5	129.973	Established treelines
12.27	131.653	Established treelines
12.26	132.405	Established treelines
12.435	132.773	Established treelines
12.97	132.644	Established treelines
13.065	132.162	Established treelines
12.865	131.014	Established treelines
13.09	130.016	Established treelines
13.52	129.16	Established treelines
13.71	128.291	Established treelines
13.83	127.397	Established treelines
13.94	126.587	Established treelines
13.965	126.318	Established treelines
14.02	126.789	Established treelines
14.05	127.531	Established treelines
14.015	127.984	Established treelines
13.845	131.373	Established treelines
13.85	132.138	Established treelines
13.675	133.135	Established treelines
13.305	134.415	Established treelines
13.0645	136.044	Established treelines
12.785	137.512	Established treelines
11.345	151.861	Established treelines
12.11	149.218	Established treelines
12.53	147.565	Established treelines
12.8	145.523	Established treelines
12.28	147.139	Established treelines
12.325	151.563	Established treelines
12.35	152.403	Established treelines
12.48	149.942	Established treelines
12.985	147.571	Established treelines
13.49	139.54	Established treelines
13.88	132.309	Established treelines
13.88	133.024	Established treelines
13.77	134.657	Established treelines
13.11	145.064	Established treelines
13.095	139.473	Established treelines
13.21	137.105	Established treelines
13.69	133.019	Established treelines
13.92	131.469	Established treelines
13.935	129.873	Established treelines
14.04	129.579	Established treelines
14.19	127.645	Established treelines
12.23	131.273	Established treelines
12.535	129.382	Established treelines
12.64	127.714	Established treelines
12.55	126.58	Established treelines
12.52	125.704	Established treelines
12.8445	124.956	Established treelines
14.435	124.077	Established treelines
14.405	124.077	Established treelines
14.235	125.041	Established treelines
14.16	125.308	Established treelines
14.11	125.548	Established treelines
14.095	125.763	Established treelines
14.08	125.935	Established treelines
14.065	126.117	Established treelines
14.06	126.303	Established treelines
14.1	126.514	Established treelines
14.115	126.721	Established treelines
14.1	127.283	Established treelines
14.03	127.579	Established treelines
13.96	127.92	Established treelines
13.94	128.058	Established treelines
13.83	128.087	Established treelines
13.505	127.757	Established treelines
13.495	127.355	Established treelines
13.835	126.351	Established treelines
13.915	125.781	Established treelines
13.975	125.142	Established treelines
13.99	125.038	Established treelines
13.995	125.819	Established treelines
13.935	126.707	Established treelines
13.875	127.545	Established treelines
13.82	128.378	Established treelines
13.8295	129.189	Established treelines
13.175	134.889	Established treelines
13.445	135.757	Established treelines
13.26	136.565	Established treelines
13.19	137.564	Established treelines
13.02	138.622	Established treelines
12.745	139.819	Established treelines
12.065	142.687	Established treelines
12.105	143.122	Established treelines
12.035	143.784	Established treelines
11.64	147.212	Established treelines
11.8	148.202	Established treelines
11.915	148.291	Established treelines
12.055	148.438	Established treelines
12.33	148.196	Established treelines
12.585	147.787	Established treelines
12.71	147.057	Established treelines
12.72	145.874	Established treelines
12.93	144.207	Established treelines
12.49	145.541	Established treelines
12.16	147.081	Established treelines
11.58	151.203	Established treelines
12.7	148.772	Established treelines
12.82	146.319	Established treelines
12.68	143.196	Established treelines
12.505	140.37	Established treelines
13.22	135.658	Established treelines
13.61	135.678	Established treelines
13.145	138.53	Established treelines
12.505	142.084	Established treelines
11.66	145.908	Established treelines
11.7	141.045	Established treelines
12.395	136.366	Established treelines
12.88	134.043	Established treelines
13.49	131.935	Established treelines
13.99	130.219	Established treelines
14.105	128.68	Established treelines
14.155	127.797	Established treelines
14.195	127.253	Established treelines
12.115	135.211	Established treelines
12.41	133.764	Established treelines
12.415	132.841	Established treelines
12.505	131.221	Established treelines
12.925	128.72	Established treelines
12.825	127.476	Established treelines
12.845	126.342	Established treelines
14.43	124.219	Established treelines
14.445	124.395	Established treelines
14.325	125.323	Established treelines
14.295	125.563	Established treelines
14.125	126.937	Established treelines
14.145	127.155	Established treelines
14.135	127.596	Established treelines
14.05	128.15	Established treelines
14.005	128.141	Established treelines
14.01	128.057	Established treelines
13.98	128.095	Established treelines
13.97	123.315	Established treelines
14	123.071	Established treelines
14.01	123.142	Established treelines
14.01	123.529	Established treelines
13.955	124.665	Established treelines
13.345	129.628	Established treelines
13.42	130.79	Established treelines
13.45	132.142	Established treelines
13.195	133.482	Established treelines
12.955	134.797	Established treelines
12.705	135.955	Established treelines
12.455	138.885	Established treelines
12.42	139.496	Established treelines
12.24	140.079	Established treelines
12.4	142.325	Established treelines
12.9	142.764	Established treelines
12.61	143.722	Established treelines
12.3	144.78	Established treelines
12.605	145.249	Established treelines
12.9	145.546	Established treelines
12.525	146.836	Established treelines
12.225	148.095	Established treelines
12.22	149.315	Established treelines
12.52	150.367	Established treelines
12.73	151.219	Established treelines
12.575	151.943	Established treelines
11.7195	150.943	Established treelines
12.745	147.465	Established treelines
12.775	144.175	Established treelines
12.78	140.999	Established treelines
12.91	138.389	Established treelines
13.345	138.538	Established treelines
13.175	141.632	Established treelines
13.145	145.268	Established treelines
12.775	148.901	Established treelines
12.165	151.314	Established treelines
12.57	148.218	Established treelines
12.515	144.464	Established treelines
12.57	138.184	Established treelines
12.9645	136.369	Established treelines
14.285	125.782	Established treelines
14.2995	125.521	Established treelines
14.32	125.12	Established treelines
12.95	129.412	Established treelines
14.38	125.888	Established treelines
14.36	126.116	Established treelines
14.31	126.354	Established treelines
14.17	127.404	Established treelines
14.19	127.587	Established treelines
14.17	127.782	Established treelines
14.16	127.983	Established treelines
14.075	128.291	Established treelines
14.06	128.028	Established treelines
14.06	127.945	Established treelines
13.885	128.245	Established treelines
13.905	128.343	Established treelines
13.85	128.129	Established treelines
13.845	127.813	Established treelines
13.825	127.384	Established treelines
14.015	125.793	Established treelines
13.935	126.412	Established treelines
13.75	127.021	Established treelines
12.7795	130.546	Established treelines
12.795	132.213	Established treelines
12.565	136.002	Established treelines
12.48	137.036	Established treelines
12.065	139.554	Established treelines
12.32	141.009	Established treelines
12.585	141.22	Established treelines
12.96	141.278	Established treelines
12.9445	141.329	Established treelines
12.9895	141.475	Established treelines
13.3	141.7	Established treelines
12.975	143.647	Established treelines
12.74	144.443	Established treelines
12.595	145.241	Established treelines
12.76	146.205	Established treelines
13.145	149.838	Established treelines
12.67	151.261	Established treelines
12.265	151.536	Established treelines
12.57	150.286	Established treelines
12.96	148.781	Established treelines
13.29	145.885	Established treelines
13.47	142.226	Established treelines
13.56	139.009	Established treelines
13.715	136.344	Established treelines
13.515	135.73	Established treelines
13.33	137.918	Established treelines
12.285	146.672	Established treelines
12.34	148.971	Established treelines
12.8645	146.291	Established treelines
13.225	136.849	Established treelines
14.345	125.041	Established treelines
14.405	126.686	Established treelines
14.365	126.885	Established treelines
14.22	127.899	Established treelines
14.22	128.206	Established treelines
14.2	128.376	Established treelines
14.115	128.597	Established treelines
14.0945	128.275	Established treelines
14.055	128.124	Established treelines
13.98	128.138	Established treelines
13.995	128.121	Established treelines
14.035	128.065	Established treelines
14.05	127.99	Established treelines
14.06	127.826	Established treelines
14.06	127.614	Established treelines
14.0645	127.362	Established treelines
14.05	126.858	Established treelines
14.04	126.961	Established treelines
14	127.277	Established treelines
13.945	127.81	Established treelines
13.775	128.554	Established treelines
13.38	129.381	Established treelines
13.275	130.224	Established treelines
13.285	131.042	Established treelines
13.1	131.913	Established treelines
12.815	132.426	Established treelines
12.34	136.146	Established treelines
12.4	136.969	Established treelines
12.56	137.713	Established treelines
13.02	138.743	Established treelines
13.235	139.537	Established treelines
13.2245	140.066	Established treelines
13.42	140.313	Established treelines
12.755	146.893	Established treelines
12.51	147.677	Established treelines
12.235	148.476	Established treelines
12.235	149.24	Established treelines
12.645	149.864	Established treelines
12.78	150.384	Established treelines
12.485	150.888	Established treelines
12.61	151.274	Established treelines
12.865	151.434	Established treelines
12.725	151.366	Established treelines
12.415	151.013	Established treelines
12.635	144.763	Established treelines
12.6	141.048	Established treelines
13.0095	137.721	Established treelines
13.52	135.497	Established treelines
12.545	138.759	Established treelines
12.425	140.758	Established treelines
12.355	142.925	Established treelines
11.895	146.176	Established treelines
12.485	144.549	Established treelines
14.395	127.301	Established treelines
14.285	128.33	Established treelines
14.265	128.477	Established treelines
14.22	128.746	Established treelines
14.22	128.85	Established treelines
14.16	129.046	Established treelines
14.13	129.021	Established treelines
14.08	128.801	Established treelines
14.07	128.602	Established treelines
14.095	128.518	Established treelines
14.105	128.355	Established treelines
14.1	128.234	Established treelines
13.605	131.27	Established treelines
13.27	131.604	Established treelines
13.01	132.02	Established treelines
12.945	131.962	Established treelines
13.025	133.618	Established treelines
13.215	134.823	Established treelines
12.62	150.787	Established treelines
12.425	151.403	Established treelines
12.19	151.745	Established treelines
12.13	151.922	Established treelines
12.345	150.457	Established treelines
12.51	149.391	Established treelines
12.525	148.023	Established treelines
12.535	146.3	Established treelines
12.745	143.096	Established treelines
13.09	139.66	Established treelines
13.53	136.61	Established treelines
12.48	142.884	Established treelines
12.355	142.586	Established treelines
14.3	128.813	Established treelines
14.285	128.927	Established treelines
14.26	129.155	Established treelines
14.255	129.237	Established treelines
14.235	129.288	Established treelines
14.2	129.333	Established treelines
14.2	129.357	Established treelines
14.185	129.389	Established treelines
14.17	129.472	Established treelines
14.15	129.597	Established treelines
14.16	129.651	Established treelines
14.165	129.696	Established treelines
12.285	153.368	Established treelines
12.105	153.092	Established treelines
12.43	151.042	Established treelines
12.81	149.826	Established treelines
14.225	129.755	Established treelines
14.185	129.84	Established treelines
12.41	152.136	Established treelines
12.575	150.75	Established treelines
12.69	149.001	Established treelines
12.695	146.981	Established treelines
12.835	144.412	Established treelines
10.915	133.528	Colonists
10.905	132.89	Colonists
11.17	131.657	Colonists
11.315	131.435	Colonists
11.275	131.073	Colonists
11.095	130.986	Colonists
10.91	140.004	Colonists
10.94	139.032	Colonists
11.015	137.982	Colonists
11.035	136.483	Colonists
11.07	133.808	Colonists
11.17	133.298	Colonists
11.13	133.718	Colonists
11.025	134.192	Colonists
10.89	134.448	Colonists
10.79	134.397	Colonists
11.17	131.033	Colonists
11.185	130.537	Colonists
10.23	144.134	Colonists
10.135	144.843	Colonists
10.705	141.658	Colonists
10.845	140.735	Colonists
11.07	135.405	Colonists
11.11	134.903	Colonists
11.1	134.407	Colonists
11.14	133.999	Colonists
11.2	133.678	Colonists
11.295	133.478	Colonists
11.345	133.451	Colonists
11.195	134.691	Colonists
11.095	135.622	Colonists
10.94	136.455	Colonists
10.69	137.083	Colonists
10.5	137.342	Colonists
10.62	136.85	Colonists
11.105	135.743	Colonists
11.035	134.939	Colonists
11.095	134.398	Colonists
11.105	133.755	Colonists
11.155	132.948	Colonists
11.2	132.186	Colonists
11.225	131.301	Colonists
11.25	128.749	Colonists
11.22	126.936	Colonists
11.285	128.156	Colonists
11.315	128.272	Colonists
11.36	127.984	Colonists
10.46	142.71	Colonists
10.275	144.503	Colonists
10.255	145.339	Colonists
10.89	135.103	Colonists
10.96	134.647	Colonists
11.085	134.294	Colonists
11.21	133.814	Colonists
11.245	133.789	Colonists
11.12	133.79	Colonists
11.09	134.244	Colonists
11.05	134.972	Colonists
10.985	135.83	Colonists
10.92	136.89	Colonists
10.82	137.974	Colonists
10.605	138.989	Colonists
10.545	139.161	Colonists
10.715	138.47	Colonists
10.97	137.069	Colonists
10.765	136.693	Colonists
10.705	137.376	Colonists
10.76	137.574	Colonists
11.1	134.129	Colonists
11.2	131.482	Colonists
11.34	127.74	Colonists
10.005	145.128	Colonists
9.92	145.307	Colonists
10.425	144.799	Colonists
10.38	144.669	Colonists
10.77	141.401	Colonists
10.945	140.643	Colonists
11.075	139.789	Colonists
11.11	138.908	Colonists
11.325	136.2	Colonists
11.425	138.5	Colonists
11.4295	139.638	Colonists
10.22	151.614	Colonists
9.765	153.978	Colonists
10.27	146.615	Colonists
10.405	145.47	Colonists
11.075	135.175	Colonists
11.11	134.79	Colonists
11.165	134.587	Colonists
11.215	134.529	Colonists
11.235	134.551	Colonists
11.2	134.718	Colonists
11.105	134.899	Colonists
11.06	135.95	Colonists
10.895	137.465	Colonists
10.68	140.414	Colonists
10.445	142.072	Colonists
10.325	143.232	Colonists
10.345	143.404	Colonists
10.6	142.967	Colonists
10.94	142.015	Colonists
11.16	141.332	Colonists
11.135	141.223	Colonists
11.02	141.666	Colonists
10.725	142.75	Colonists
10.47	143.656	Colonists
10.5	139.216	Colonists
10.615	138.895	Colonists
10.905	137.33	Colonists
11.08	135.984	Colonists
11.115	133.927	Colonists
11.15	133.353	Colonists
11.545	137.929	Colonists
11.52	139.295	Colonists
11.18	140.433	Colonists
11	141.312	Colonists
10.99	142.108	Colonists
11.105	142.675	Colonists
10.99	143.459	Colonists
10.64	144.128	Colonists
10.31	145.028	Colonists
10.805	142.292	Colonists
10.775	141.724	Colonists
10.75	141.061	Colonists
10.765	140.376	Colonists
11.025	139.739	Colonists
11.155	139.437	Colonists
11.27	138.749	Colonists
11.335	137.638	Colonists
11.345	137.532	Colonists
11.375	137.445	Colonists
11.4045	141.713	Colonists
11.29	143.364	Colonists
11.175	145.291	Colonists
11.085	147.57	Colonists
10.72	152.343	Colonists
10.805	153.292	Colonists
10.72	153.582	Colonists
9.83	153.462	Colonists
10.12	154.565	Colonists
10.015	154.972	Colonists
9.885	151.83	Colonists
10.125	150.614	Colonists
10.105	149.484	Colonists
9.97	148.427	Colonists
9.93	147.565	Colonists
10.28	146.84	Colonists
10.655	146.165	Colonists
11.245	135.641	Colonists
11.255	135.41	Colonists
11.265	135.469	Colonists
11.26	135.723	Colonists
11.18	135.938	Colonists
11.09	136.562	Colonists
11.12	137.966	Colonists
11.145	140.934	Colonists
11.01	142.922	Colonists
10.745	144.707	Colonists
10.445	147.337	Colonists
10.715	146.76	Colonists
11.005	145.95	Colonists
11.245	145.473	Colonists
11.31	145.415	Colonists
11.075	146.426	Colonists
10.81	147.831	Colonists
10.525	149.283	Colonists
10.545	146.218	Colonists
10.9	137.544	Colonists
11.76	136.797	Colonists
11.56	138.8	Colonists
11.51	139.844	Colonists
10.605	141.855	Colonists
10.835	143.534	Colonists
10.745	143.339	Colonists
10.56	143.091	Colonists
10.65	142.84	Colonists
10.915	142.797	Colonists
11.115	142.286	Colonists
11.13	141.385	Colonists
11.145	140.504	Colonists
11.245	139.838	Colonists
11.47	139.585	Colonists
11.455	140.077	Colonists
11.355	141.915	Colonists
11.25	143.27	Colonists
9.905	151.247	Colonists
9.745	150.542	Colonists
10.165	149.571	Colonists
10.305	149.082	Colonists
11.35	136.145	Colonists
11.32	136.167	Colonists
11.495	136.545	Colonists
11.425	137.055	Colonists
11.28	138.172	Colonists
11.22	139.944	Colonists
11.175	143.085	Colonists
11.185	145.128	Colonists
11.125	146.933	Colonists
10.93	148.098	Colonists
10.69	148.954	Colonists
10.685	149.406	Colonists
10.775	149.348	Colonists
10.795	148.686	Colonists
11.095	147.788	Colonists
11.29	147.237	Colonists
11.295	147.438	Colonists
11.055	148.353	Colonists
10.805	149.683	Colonists
10.5	151.152	Colonists
10.77	149.523	Colonists
10.665	147.756	Colonists
11.03	140.598	Colonists
11.24	139.025	Colonists
11.425	139.161	Colonists
11.415	138.302	Colonists
11.455	136.592	Colonists
11.56	135.694	Colonists
11.89	133.765	Colonists
11.85	134.451	Colonists
11.78	135.347	Colonists
11.67	137.145	Colonists
11.32	139.194	Colonists
10.985	140.156	Colonists
11.04	141.249	Colonists
10.63	144.782	Colonists
10.63	145.403	Colonists
10.89	145.531	Colonists
10.93	145.356	Colonists
10.735	145.945	Colonists
11.36	141.359	Colonists
11.49	140.487	Colonists
11.49	140.674	Colonists
11.295	143.156	Colonists
11.21	145.693	Colonists
9.88	152.67	Colonists
9.655	152.264	Colonists
11.42	136.911	Colonists
11.505	137.125	Colonists
11.385	138.024	Colonists
11.05	139.647	Colonists
11.155	151.091	Colonists
11.125	150.704	Colonists
11.08	150.38	Colonists
11.075	150.369	Colonists
11.17	150.691	Colonists
11.24	151.169	Colonists
10.815	152.051	Colonists
11.27	142.05	Colonists
11.155	140.993	Colonists
10.95	140.623	Colonists
11.805	134.014	Colonists
11.715	135.496	Colonists
11.64	136.973	Colonists
11.535	137.937	Colonists
11.48	138.695	Colonists
11.41	139.474	Colonists
11.155	141.82	Colonists
11.105	142.542	Colonists
11.075	143.12	Colonists
11.2	143.634	Colonists
10.98	145.292	Colonists
10.78	146.324	Colonists
10.405	147.21	Colonists
10.255	149.057	Colonists
10.415	148.488	Colonists
10.605	147.591	Colonists
10.81	146.266	Colonists
11.035	145.029	Colonists
11.255	143.939	Colonists
11.355	143.204	Colonists
11.4	142.635	Colonists
11.45	142.218	Colonists
11.505	142.086	Colonists
11.52	142.026	Colonists
11.465	142.517	Colonists
11.405	143.482	Colonists
11.38	145.378	Colonists
11.32	146.379	Colonists
11.16	147.37	Colonists
11.03	148.505	Colonists
10.9	149.843	Colonists
10.125	153.581	Colonists
11.45	139.241	Colonists
11.24	140.96	Colonists
10.92	154.038	Colonists
10.975	154.053	Colonists
11.145	152.136	Colonists
11.185	149.674	Colonists
10.845	144.51	Colonists
10.665	143.268	Colonists
11.24	140.332	Colonists
11.035	141.184	Colonists
10.545	147.227	Colonists
10.65	148.225	Colonists
10.535	149.414	Colonists
10.205	150.377	Colonists
10.085	151.044	Colonists
10.285	150.823	Colonists
10.535	149.984	Colonists
10.915	149.071	Colonists
11.18	148.345	Colonists
11.245	147.822	Colonists
11.11	147.287	Colonists
11.09	147.116	Colonists
11.24	146.813	Colonists
11.345	145.959	Colonists
11.405	144.951	Colonists
11.39	143.385	Colonists
11.36	143.399	Colonists
11.33	144.12	Colonists
11.29	144.757	Colonists
11.265	145.641	Colonists
11.23	146.651	Colonists
11.01	147.683	Colonists
10.83	148.54	Colonists
10.425	151.679	Colonists
10.665	154.38	Colonists
10.575	153.171	Colonists
11.43	137.81	Colonists
11.28	139.425	Colonists
11.21	140.255	Colonists
11.115	141.221	Colonists
10.965	142.305	Colonists
11.015	143.538	Colonists
11.01	144.704	Colonists
11.045	146.066	Colonists
11.04	147.382	Colonists
10.88	148.745	Colonists
10.63	150.111	Colonists
10.375	151.221	Colonists
10.355	152.205	Colonists
10.66	152.381	Colonists
10.96	152.407	Colonists
10.96	152.295	Colonists
10.755	153.036	Colonists
11.045	150.817	Colonists
11.315	149.712	Colonists
11.33	148.527	Colonists
11.375	147.356	Colonists
11.46	146.352	Colonists
11.425	145.814	Colonists
11.42	145.145	Colonists
11.335	143.558	Colonists
11.325	143.322	Colonists
11.295	143.456	Colonists
11.255	143.64	Colonists
11.21	144.337	Colonists
11.12	144.93	Colonists
11.045	145.805	Colonists
10.97	146.587	Colonists
10.925	147.215	Colonists
10.68	147.76	Colonists
10.44	148.344	Colonists
10.34	148.818	Colonists
10.1	149.21	Colonists
10.165	149.223	Colonists
10.625	149.315	Colonists
10.32	149.075	Colonists
9.765	148.733	Colonists
11.315	146.101	Colonists
11.49	138.163	Colonists
11.41	138.841	Colonists
11.29	139.631	Colonists
11.13	140.592	Colonists
10.945	141.679	Colonists
10.995	142.985	Colonists
10.97	144.175	Colonists
10.815	145.706	Colonists
10.61	147.117	Colonists
10.445	148.608	Colonists
10.89	156.385	Colonists
10.73	155.6	Colonists
10.315	154.531	Colonists
10.265	151.6	Colonists
10.61	149.866	Colonists
11.205	148.118	Colonists
11.355	146.723	Colonists
11.325	144.915	Colonists
11.295	144.206	Colonists
11.285	143.665	Colonists
11.235	143.629	Colonists
11.155	143.584	Colonists
11.105	144.043	Colonists
11.045	144.298	Colonists
11.01	144.574	Colonists
10.95	144.885	Colonists
10.95	145.626	Colonists
10.945	146.257	Colonists
10.935	146.547	Colonists
10.95	146.689	Colonists
10.92	146.746	Colonists
10.895	147.065	Colonists
10.895	147.318	Colonists
10.865	147.226	Colonists
10.81	146.867	Colonists
11.73	151.679	Colonists
11.6195	150.684	Colonists
11.6545	148.874	Colonists
11.55	146.654	Colonists
11.455	140.534	Colonists
11.7195	139.128	Colonists
11.845	138.503	Colonists
11.7	139.024	Colonists
11.6645	138.91	Colonists
11.61	138.726	Colonists
11.54	138.036	Colonists
11.515	139.282	Colonists
11.37	140.148	Colonists
11.175	141.153	Colonists
10.98	142.239	Colonists
10.93	143.396	Colonists
10.935	144.776	Colonists
10.915	146.255	Colonists
11.025	147.954	Colonists
11.11	149.542	Colonists
11.17	151.07	Colonists
11.23	152.433	Colonists
11.07	153.686	Colonists
10.89	154.429	Colonists
10.765	155.022	Colonists
10.28	156.431	Colonists
10.43	153.865	Colonists
10.285	151.371	Colonists
9.9	149.306	Colonists
10.32	147.905	Colonists
10.86	146.921	Colonists
11.14	146.351	Colonists
11.215	146.051	Colonists
11.17	146.02	Colonists
11.105	146.101	Colonists
11.055	146.247	Colonists
11.005	145.856	Colonists
10.97	145.438	Colonists
10.975	144.821	Colonists
10.97	144.893	Colonists
10.965	145.372	Colonists
10.95	146.034	Colonists
10.96	146.694	Colonists
10.955	146.995	Colonists
10.94	147.159	Colonists
10.91	147.121	Colonists
10.915	146.682	Colonists
10.93	146.006	Colonists
10.91	145.462	Colonists
11.675	156.371	Colonists
11.7	155.148	Colonists
11.76	153.648	Colonists
11.71	153.062	Colonists
11.47	152.649	Colonists
11.615	151.539	Colonists
11.36	149.838	Colonists
11.045	145.516	Colonists
11.575	142.002	Colonists
11.4	141.134	Colonists
11.505	139.943	Colonists
11.55	138.868	Colonists
11.53	139.682	Colonists
11.42	140.549	Colonists
11.23	141.533	Colonists
11.32	142.723	Colonists
11.33	144.082	Colonists
11.35	145.561	Colonists
11.42	147.394	Colonists
11.16	149.34	Colonists
10.855	152.692	Colonists
11.05	154.726	Colonists
10.87	155.335	Colonists
10.54	157.575	Colonists
10.345	160.308	Colonists
9.98	162.469	Colonists
9.635	163.704	Colonists
9.87	160.44	Colonists
9.925	158.031	Colonists
9.755	155.857	Colonists
10.27	151.312	Colonists
10.67	149.795	Colonists
10.95	148.972	Colonists
11.055	148.933	Colonists
10.815	149.315	Colonists
10.47	149.712	Colonists
10.27	149.851	Colonists
10.435	149.585	Colonists
10.63	148.942	Colonists
10.775	148.143	Colonists
10.885	147.471	Colonists
10.905	147.548	Colonists
10.83	148.16	Colonists
10.675	148.907	Colonists
10.545	149.356	Colonists
10.62	149.473	Colonists
10.715	149.226	Colonists
10.77	148.654	Colonists
10.83	147.889	Colonists
10.78	147.106	Colonists
10.74	146.369	Colonists
11.515	158.405	Colonists
11.405	158.206	Colonists
11.16	157.619	Colonists
11.14	156.882	Colonists
11.36	155.598	Colonists
11.045	155.043	Colonists
11.905	140.583	Colonists
11.62	142.631	Colonists
11.045	144.746	Colonists
11.46	141.962	Colonists
11.54	140.828	Colonists
11.585	140.052	Colonists
11.59	139.874	Colonists
11.485	141.95	Colonists
11.48	142.812	Colonists
11.49	143.949	Colonists
11.45	145.168	Colonists
10.055	155.856	Colonists
9.655	161.041	Colonists
9.97	159.061	Colonists
10.27	157.157	Colonists
10.45	155.179	Colonists
10.645	152.961	Colonists
10.835	151.568	Colonists
10.895	151.427	Colonists
10.785	152.331	Colonists
10.17	153.666	Colonists
9.755	154.572	Colonists
10.555	150.859	Colonists
10.815	150.033	Colonists
10.795	150.061	Colonists
10.56	150.579	Colonists
10.065	151.483	Colonists
9.965	153.984	Colonists
10.035	153.813	Colonists
10.06	152.326	Colonists
11.115	153.972	Colonists
11.57	152.616	Colonists
11.99	148.057	Colonists
11.995	144.995	Colonists
12.055	142.564	Colonists
12.005	140.798	Colonists
11.07	147.304	Colonists
10.345	150.328	Colonists
11.09	150.179	Colonists
11.4	148.163	Colonists
11.495	145.992	Colonists
11.465	144.531	Colonists
11.46	143.539	Colonists
11.485	143.005	Colonists
11.5695	143.093	Colonists
11.54	142.985	Colonists
11.55	143.071	Colonists
11.585	143.573	Colonists
11.775	144.533	Colonists
11.675	145.724	Colonists
11.43	147.203	Colonists
11.105	149.303	Colonists
10.835	151.217	Colonists
10.505	152.854	Colonists
10.2	157.077	Colonists
10.205	158.14	Colonists
10.13	159.197	Colonists
10.475	155.869	Colonists
10.57	155.432	Colonists
10.52	155.903	Colonists
10.45	156.58	Colonists
10.395	157.524	Colonists
10.1	158.331	Colonists
10.035	157.09	Colonists
10.3	155.175	Colonists
10.61	153.297	Colonists
10.71	152.211	Colonists
10.645	152.112	Colonists
10.32	153.274	Colonists
9.975	155.889	Colonists
10.915	156.614	Colonists
11.4445	155.285	Colonists
11.7445	154.133	Colonists
11.98	153.164	Colonists
11.98	152.345	Colonists
11.4	150.342	Colonists
12.065	144.742	Colonists
11.355	151.458	Colonists
11.565	144.677	Colonists
11.6	144.018	Colonists
11.5845	143.628	Colonists
11.555	143.853	Colonists
11.58	144.648	Colonists
11.55	145.729	Colonists
11.5	147.117	Colonists
11.365	148.842	Colonists
11.29	150.641	Colonists
11.115	151.769	Colonists
10.44	152.668	Colonists
10.415	152.811	Colonists
10.645	152.998	Colonists
10.795	153.323	Colonists
10.655	154.101	Colonists
9.73	159.227	Colonists
9.855	158.225	Colonists
9.975	157.919	Colonists
9.94	158.201	Colonists
9.89	159.019	Colonists
9.89	160.626	Colonists
9.92	162.403	Colonists
9.895	162.864	Colonists
10.36	154.542	Colonists
10.255	154.823	Colonists
10.125	155.387	Colonists
11.375	157.519	Colonists
11.705	156.487	Colonists
11.83	155.437	Colonists
11.87	154.926	Colonists
11.7445	154.897	Colonists
11.48	154.848	Colonists
11.175	154.807	Colonists
12.12	146.141	Colonists
12.09	145.098	Colonists
12.05	145.752	Colonists
11.93	147.868	Colonists
11.475	150.877	Colonists
10.87	157.27	Colonists
10.83	155.154	Colonists
10.825	149.365	Colonists
11.34	146.781	Colonists
11.57	145.24	Colonists
11.63	144.291	Colonists
11.52	144.854	Colonists
11.5	146.017	Colonists
11.445	147.375	Colonists
11.405	148.59	Colonists
11.315	149.485	Colonists
11.26	149.771	Colonists
11.19	149.018	Colonists
11.125	148.269	Colonists
11.075	148.344	Colonists
11.04	148.9	Colonists
11.02	150.196	Colonists
10.975	152.192	Colonists
10.925	154.795	Colonists
10.895	156.686	Colonists
10.86	158.184	Colonists
10.795	159.06	Colonists
10.72	159.351	Colonists
10.6	159.29	Colonists
10.525	159.187	Colonists
10.46	159.251	Colonists
10.32	159.907	Colonists
10.095	161.86	Colonists
12.025	146.087	Colonists
11.925	147.914	Colonists
11.695	150.535	Colonists
11.41	154.437	Colonists
11.2	158.085	Colonists
11.33	146.348	Colonists
11.585	145.153	Colonists
11.645	144.539	Colonists
11.585	144.954	Colonists
11.51	146.116	Colonists
11.075	147.604	Colonists
10.68	151.326	Colonists
10.94	151.27	Colonists
11.095	150.206	Colonists
11.09	148.131	Colonists
11.06	147.569	Colonists
10.775	150.195	Colonists
10.465	153.087	Colonists
10.445	155.47	Colonists
10.52	157.512	Colonists
10.465	159.037	Colonists
10.38	159.957	Colonists
10.24	160.132	Colonists
10.12	165.094	Colonists
11.645	156.939	Colonists
11.7345	156.73	Colonists
10.935	157.794	Colonists
11.505	152.219	Colonists
11.99	150.298	Colonists
11.805	149.4	Colonists
11.365	151.559	Colonists
10.715	154.752	Colonists
9.915	165.313	Colonists
11.34	149.762	Colonists
11.51	147.171	Colonists
11.605	146.04	Colonists
11.435	147.473	Colonists
10.87	152.28	Colonists
11.02	151.05	Colonists
11.595	156.581	Colonists
11.55	157.544	Colonists
11.885	154.075	Colonists
12.03	152.608	Colonists
12.075	151.49	Colonists
12.015	150.795	Colonists
11.82	150.619	Colonists
11.8	151.071	Colonists
11.7795	151.954	Colonists
11.6	153.576	Colonists
11.49	147.603	Colonists
11.575	146.832	Colonists
11.35	148.526	Colonists
10.715	150.947	Colonists
10.43	156.17	Colonists
10.65	154.102	Colonists
10.77	154.843	Colonists
12.02	155.172	Colonists
12.075	153.941	Colonists
11.965	153.522	Colonists
11.295	149.176	Colonists
10.77	151.117	Colonists
11.8995	155.395	Colonists
11.825	154.524	Colonists
10.28	126.798	Noatak watersheds
10.16	127.366	Noatak watersheds
9.975	127.7	Noatak watersheds
10.33	127.355	Noatak watersheds
10.57	126.848	Noatak watersheds
10.635	126.42	Noatak watersheds
10.65	126.007	Noatak watersheds
10.395	127.148	Noatak watersheds
10.48	127.039	Noatak watersheds
10.555	126.999	Noatak watersheds
10.44	127.54	Noatak watersheds
10.34	127.583	Noatak watersheds
10.315	128.005	Noatak watersheds
10.34	127.612	Noatak watersheds
10.39	127.119	Noatak watersheds
10.51	126.587	Noatak watersheds
10.595	125.955	Noatak watersheds
10.73	125.047	Noatak watersheds
10.805	124.664	Noatak watersheds
10.83	124.411	Noatak watersheds
10.83	124.369	Noatak watersheds
10.83	124.188	Noatak watersheds
10.83	124.015	Noatak watersheds
10.7	123.368	Noatak watersheds
10.72	126.51	Noatak watersheds
10.715	126.549	Noatak watersheds
10.3	127.747	Noatak watersheds
10.435	127.271	Noatak watersheds
10.575	126.743	Noatak watersheds
10.685	127.293	Noatak watersheds
10.73	126.2	Noatak watersheds
10.725	127.022	Noatak watersheds
10.695	127.039	Noatak watersheds
10.645	126.584	Noatak watersheds
10.64	125.916	Noatak watersheds
10.7	124.601	Noatak watersheds
10.75	124.408	Noatak watersheds
10.835	124.3	Noatak watersheds
10.84	124.071	Noatak watersheds
10.79	123.917	Noatak watersheds
10.775	123.742	Noatak watersheds
10.76	123.562	Noatak watersheds
10.75	123.421	Noatak watersheds
10.715	123.242	Noatak watersheds
10.665	123.027	Noatak watersheds
10.62	122.811	Noatak watersheds
10.655	122.561	Noatak watersheds
10.655	122.286	Noatak watersheds
10.685	122.022	Noatak watersheds
10.73	121.792	Noatak watersheds
10.73	121.586	Noatak watersheds
10.7	121.391	Noatak watersheds
10.685	126.375	Noatak watersheds
10.655	126.498	Noatak watersheds
10.66	126.558	Noatak watersheds
10.68	126.609	Noatak watersheds
10.665	126.64	Noatak watersheds
10.675	126.693	Noatak watersheds
10.66	126.758	Noatak watersheds
10.635	126.828	Noatak watersheds
10.25	128.605	Noatak watersheds
10.36	128.25	Noatak watersheds
10.355	127.654	Noatak watersheds
10.43	127.473	Noatak watersheds
10.58	127.391	Noatak watersheds
10.665	127.082	Noatak watersheds
10.77	126.584	Noatak watersheds
10.795	125.633	Noatak watersheds
10.885	124.535	Noatak watersheds
10.965	124.734	Noatak watersheds
10.96	124.307	Noatak watersheds
10.84	123.953	Noatak watersheds
10.735	123.703	Noatak watersheds
10.69	123.522	Noatak watersheds
10.675	123.37	Noatak watersheds
10.68	123.268	Noatak watersheds
10.705	123.161	Noatak watersheds
10.735	123.047	Noatak watersheds
[truncated: 16,347 more rows]
